# Supplementary material for: DCAF13 Safeguards Hematopoietic Stem Cells via RRS1‐Regulated Ribosome Biogenesis
Source: Adv Sci (Weinh). 2026 Mar 6;13(27):e13777. doi: 10.1002/advs.202513777 (PMC13170182; doi:10.1002/advs.202513777)
Supplement: Supplementary file 2 — Supporting File 2: advs74611‐sup‐0002‐TableS1‐S5.xlsx. [file ADVS-13-e13777-s001.xlsx]

## Sheet: Supplementary table S1
Table S1. List of Primers, antibody combinations and reagents.
Primers used for mouse genotype
Dcaf13 P1	GTGAAAGGTCACATACCCAGTTGA	Detect the Dcaf13 flox allele
Dcaf13 P2	AAATAAGAACAATCGCTCTGAATAACA	Detect the Dcaf13 flox allele
Trp53 F1	CACAAAAAACAGGTTAAACCCAG	Detect the p53 flox allele
Trp53 R1	AGCACATAGGAGGCAGAGAC	Detect the p53 flox allele
Trp53 R2	GAAGACAGAAAAGGGGAGGG	Detect the p53 flox allele
Vav-iCre F1	CTAGGCCACAGAATTGAAAGATCT	Detect Vav-Cre allele
Vav-iCre R1	GTAGGTGGAAATTCTAGCATCATCC	Detect Vav-Cre allele
Vav-iCre F2	AGATGCCAGGACATCAGGAACCTG	Detect Vav-Cre allele
Vav-iCre R2	ATCAGCCACACCAGACACAGAGATC	Detect Vav-Cre allele
Mx1-Cre F1	GTGAGTTTCGTTTCTGAGCTCC	Detect Mx1-Cre allele
Mx1-Cre R1	CGGTTATTCAACTTGCACCA	Detect Mx1-Cre allele
Mx1-Cre F2	GACAAAATGGTGAAGGTCGG	Detect Mx1-Cre allele
Mx1-Cre R2	CAAAGGCGGAGTTACCAGAG	Detect Mx1-Cre allele
Primers used for RT-PCR
Human-Dcaf13-F	TTTCCTGTAGACAAAAGTCGAAGCA
Human-Dcaf13-R	GCATTAGCTTTCCACAGGCG
Mouse-Dcaf13-F	GAAGGTGAAAATGCTGAGCCG
Mouse-Dcaf13-R	GGGAAGCAAGGAACGGCTTT
Trp53-F	CAGTGGGAACCTTCTGGGAC
Trp53-R	CTTCTGTACGGCGGTCTCTC
18s-F	CGCGGTTCTATTTTGTTGGT
18s-R	AGTCGGCATCGTTTATGGTC
mActin-F	GGCTGTATTCCCCTCCATCG
mActin-R	CCAGTTGGTAACAATGCCATGT
mouse-P21-F	TGTCTTGCACTCTGGTGTCTGAGC
mouse-P21-R	TCTTGCAGAAGACCAATCTGCG
Puma-F	ATGGCGGACGACCTCAAC
Puma-R	GTCCCATGAAGAGATTGTAC
Fas-F	TATCAAGGAGGCCCATTTTGC
Fas-R	TGTTTCCACTTCTAAACCATGCT
Bax-F	TGAAGACAGGGGCCTTTTTG
Bax-R	AATTCGCCGGAGACACTCG
human-P53-F	TGTGACTTGCACGTACTCCC
human-P53-R	ACCATCGCTATCTGAGCAGC
mouse-RRS1-F	GGTACCAGTTGGATCAAGACCATA
mouse-RRS1-R	ACAATGCATTTCCAAGAAGAGCCA
Antibody Combinations for hematopoietic stem/progenitor cell analysis
LT-HSC	Lin-Sca1+c-Kit+CD34-Flt3low
ST-HSC	Lin-Sca1+c-Kit+CD34+Flt3low
MPP	Lin-Sca1+c-Kit+CD34+Flt3+
LSK+	Lin-Sca1+c-Kit+
LK (HPCs)	Lin-c-Kit+Sca1-
CMP	Lin-c-Kit+Sca1-CD34+CD16/32low
GMP	Lin-c-Kit+Sca1-CD34+CD16/32high
MEP	Lin-c-Kit+Sca1-CD34-CD16/32low
CLP	Lin-Sca1lowc-kitlowIL7Ra+Flt3+
ShRNA sequence (5'-3')
human DCAF13-sh1	AGGAATATAGTACTGTACG
human DCAF13-sh2	CGGACAATTATGTCCGCGA
human DCAF13-sh3	TCGACATCTACCAAAATCT
human RRS1-sh1	ACCGAGACTTTGGAGATTA
human RRS1-sh2	AGGCAAGTGACTGTTTTAA
human RRS1-sh3	ACCAAGGACTATGAATACT
Reagents and Tools table
Reagent/Resource	Source	Identifier
Antibodies
Anti-DCAF13	Abcam	Cat#EPR18723
Anti-FLAG	Sigma	Cat#F1804
Anti-HA	Proteintech	Cat#51064-2-AP
Anti-p53	Proteintech	Cat#60283-2-Ig
Anti-p21	CST	Cat#37543
Anti-GAPDH	Proteintech	Cat#60004-1-Ig
Anti-β-Actin	Proteintech	Cat#66009-1-Ig
Anti-Puromycin	Millipore	Cat#12D10
Anti-RRS1	Santa Cruz	Cat#sc-515462
Anti-RRS1	Proteintech	Cat#15329-1-AP
Anti-mouse CD3-Biotin	eBioscience	Cat#13-0032-82
Anti-mouse CD4-Biotin	eBioscience	Cat#13-0043-85
Anti-mouse CD8-Biotin	eBioscience	Cat#13-0081-85
Anti-mouse Gr1-Biotin	eBioscience	Cat#13-5931-85
Anti-mouse Ter119-Biotin	eBioscience	Cat#13-5921-85
Anti-mouse B220-Biotin	Invitrogen	Cat#13-0452-85
Anti-mouse CD11b-Biotin	Invitrogen	Cat#13-0112-82
Anti-mouse c-Kit-PerCP-Cy5.5	BD	Cat#554063
Anti-mouse c-Kit-APC	Invitrogen	Cat#17-1171-82
Anti-mouse Sca-1-PE-cy7	eBioscience	Cat#25-5981-82
Anti-mouse CD34-FITC	eBioscience	Cat#11-0341-85
Anti-mouse Ter119-PE-Cy7	BioLegend	Cat#116221
Anti-mouse CD71-FITC	BioLegend	Cat#113805
Anti-mouse CD45.1-APC	Invitrogen	Cat#17-0453-82
Anti-mouse CD135-PE	Invitrogen	Cat#12-1351-83
Anti-mouse CD45.2-PerCP-Cy5.5	eBioscience	Cat#45-0454-82
Anti-mouse CD45.2-APC	BioLegend	Cat#109813
Anti-mouse c-Kit-APC	Invitrogen	Cat#17-1171-82
Anti-mouse CD16/32-PerCP-Cy5.5	BioLegend	Cat#101323
Anti-mouse CD3-PE	eBioscience	Cat#12-0031-82
Anti-mouse B220-PE-Cy7	eBioscience	Cat#552772
Anti-mouse CD11b-APC-cy7	eBioscience	Cat#47-0112-82
Anti-mouse Gr1-FITC	BioLegend	Cat#108405
Anti-mouse CD127-APC	BioLegend	Cat#135011
Anti-mouse Ki67-APC	Invitrogen	Cat#50-5698-82
Anti-mouse Annexin V-APC	BD	Cat#550475
Chemicals, Enzymes and other reagents
Poly(I:C) (HMW)	InvivoGen	Cat#tlrl-pic
Puromycin	Beyotime	Cat#ST551
Polybrene	Solarbio	Cat#H8761
MyeloCult™ GF M3434	Stemcell	Cat#14533
BD Binding buffer	BD	Cat#556454
Hoechst 33342	Sigma	Cat#14533
DAPI	Sigma	Cat#D9542
Anti-FLAG® M2 Magnetic Beads	Sigma	Cat#M8823
Anti-HA Magnetic Beads	MCE	Cat#HY-K0201
EasySep™ Mouse Hematopoietic Progenitor Cell Isolation Kit	Stemcell	Cat#19856
HiScript II Q RT SuperMix for qPCR	Vazyme	Cat#R223-01
Click-iT™ Plus OPP Alexa Fluor™	Thermo Fisher	Cat#C10457
BCA Protein Assay Kit	Solarbio	Cat#PC0020
Dream Taq Green PCR Master Mix	Thermo Scientific	Cat#K1081
DNA Marker	Sangon Biotech	Cat#B600022-0050
PageRuler Prestained Protein Ladder	Thermo Scientific	Cat#26616
BeyoClick™ EU RNA Synthesis Kit with Alexa Fluor 555	Beyotime	Cat#R0305S

## Sheet: Supplementary table S2
Table S2. Cell type annotation, cluster identification, and functional analysis of single-cell transcriptomes.
Numbers of cells per annotated cluster
Cluster	Dcaf13flfl	Dcaf13CKO
Hepatocytes	1602	915
GMP	1826	519
MEP	2481	1789
ProEryth	207	203
HSCs	1994	435
ECs	611	672
Fibroblasts	157	413
BFU-E	13525	15072
CFU-E	9490	8898
Lymphocytes	103	34
Basophils	1014	516
MPs	926	114
KCs	282	45
Megakaryocytes	538	1097
DEGs of HSC
gene_id	Scores	avg_logFC	p_val	p_val_adj	pct.1	pct.2	Dcaf13CKO	Dcaf13fl/fl
Cdkn1a	34.6508	2.9751	4.3472e-263	4.13918e-259	0.892606	0.237634	2.13486	0.269337
Ccng1	30.8081	1.95982	2.03997e-208	9.71179e-205	0.794014	0.193269	1.37655	0.201613
Cox6b2	25.6434	1.92337	5.00471e-145	7.33113e-142	0.830986	0.415604	1.70964	0.501065
Serpine2	35.2006	1.87262	1.96062e-271	3.7336e-267	0.580986	0.00662927	0.923216	0.00734341
Phlda3	33.5113	1.8577	3.30393e-246	2.09723e-242	0.651408	0.0489546	1.03665	0.0500095
Bax	27.3989	1.63146	2.82624e-165	8.97001e-162	0.929577	0.559408	1.83759	0.691171
S100a6	26.3573	1.50249	4.23147e-153	8.05798e-150	0.457746	0.0387557	0.692687	0.0402166
Hacd2	23.0462	1.47863	1.60616e-117	1.69923e-114	0.732394	0.305966	1.18266	0.325518
Psrc1	25.9953	1.38575	5.60258e-149	8.89083e-146	0.602113	0.117797	0.845266	0.11471
Dcxr	26.3987	1.36328	1.41905e-153	3.00255e-150	0.524648	0.0673126	0.741948	0.0680713
Mgmt	22.7124	1.30944	3.37733e-114	3.38497e-111	0.56162	0.140745	0.821689	0.143753
Pmm1	19.6387	1.19932	7.22019e-86	5.978e-83	0.596831	0.233554	0.883029	0.238216
Nkg7	13.4357	1.18956	3.73704e-41	8.27494e-39	0.568662	0.337583	0.967879	0.399776
Ifitm3	16.5428	1.15177	1.80364e-61	7.15555e-59	0.751761	0.462519	1.35773	0.63248
Serpina3g	14.9425	1.14476	1.74348e-50	5.18767e-48	0.348592	0.101989	0.549349	0.117961
Mdm2	17.9065	1.13687	1.04992e-71	5.71245e-69	0.56162	0.220296	0.807043	0.229858
Cd81	19.9981	1.08911	5.72554e-89	4.95597e-86	0.926056	0.740948	1.84916	1.07799
Trp53inp1	23.5017	1.08182	3.91983e-122	4.97635e-119	0.34331	0.0198878	0.472615	0.0231142
Plgrkt	16.5209	1.05207	2.59417e-61	1.00818e-58	0.739437	0.438552	1.16521	0.525806
Ifitm1	9.95223	1.05055	2.46605e-23	2.63826e-21	0.642606	0.481897	1.26381	0.745787
Ptp4a3	18.3248	1.04927	5.24399e-75	3.32871e-72	0.809859	0.518613	1.31387	0.625021
Matn1	26.1255	1.02765	1.86915e-150	3.23583e-147	0.325704	0.000509944	0.436877	0.000372846
Ccnd1	13.4901	1.00779	1.78886e-41	4.00769e-39	0.649648	0.397756	1.03226	0.49288
Rps27l	26.5786	0.998608	1.20033e-155	3.26542e-152	0.991197	0.979602	3.16533	2.46044
Gm15915	8.86894	0.986164	7.38447e-19	5.85927e-17	0.230634	0.0989291	0.395055	0.114852
Gpx3	17.9975	0.976686	2.03685e-72	1.21212e-69	0.288732	0.0407955	0.410062	0.0405579
Gtse1	18.9438	0.974999	4.97195e-80	3.64157e-77	0.491197	0.145334	0.630946	0.13938
Commd3	17.2528	0.9595	1.06608e-66	5.20547e-64	0.81338	0.570117	1.32456	0.696542
Ccnd2	15.1423	0.913742	8.5123e-52	2.61451e-49	0.857394	0.676696	1.5488	0.946462
Crip2	17.5672	0.874005	4.39029e-69	2.20011e-66	0.299296	0.0494646	0.397971	0.044555
Itm2a	15.3743	0.860842	2.43497e-53	7.85917e-51	0.491197	0.197348	0.66702	0.217061
Capg	14.0696	0.853472	5.83594e-45	1.46229e-42	0.544014	0.26976	0.780841	0.315077
Zmat3	23.7194	0.844746	2.27397e-124	3.09308e-121	0.316901	0.0112188	0.382994	0.0110666
9230114K14Rik	18.3112	0.833004	6.73177e-75	4.13526e-72	0.330986	0.0571137	0.41577	0.0530258
Ak1	23.2009	0.830301	4.45525e-119	5.30258e-116	0.297535	0.00917899	0.367071	0.00852675
Ddit4	22.1903	0.821076	4.26398e-109	4.05995e-106	0.316901	0.0209077	0.385988	0.0198555
Thyn1	15.3995	0.810176	1.64945e-53	5.4156e-51	0.816901	0.621622	1.31969	0.780047
Perp	14.2885	0.806528	2.58096e-46	6.92242e-44	0.308099	0.0831209	0.42836	0.0955746
Cd55	18.501	0.800309	2.0272e-76	1.37871e-73	0.352113	0.0627231	0.426664	0.0636531
Hbb-y	3.60063	0.783213	0.000317448	0.00388007	0.299296	0.227945	0.412018	0.308191
Dhx16	7.3248	0.777546	2.39249e-13	1.21171e-11	0.320423	0.198368	0.458803	0.200084
Man2b1	13.2114	0.765118	7.53974e-40	1.59532e-37	0.663732	0.414074	0.940291	0.480941
Aprt	16.3496	0.754979	4.3815e-60	1.66874e-57	0.93662	0.848547	1.96119	1.42036
Samsn1	14.2024	0.742592	8.85007e-46	2.27746e-43	0.875	0.690974	1.5209	0.978609
Sulf2	23.0997	0.736918	4.65765e-118	5.21739e-115	0.264085	0.00152983	0.31807	0.00164182
Anxa5	10.4851	0.730028	1.01164e-25	1.21162e-23	0.419014	0.226415	0.571792	0.244188
Ercc5	16.6603	0.72798	2.54613e-62	1.07746e-59	0.301056	0.0571137	0.36908	0.0543095
Dglucy	21.4715	0.721342	2.87442e-102	2.60656e-99	0.274648	0.0122387	0.325731	0.0124328
Alox5	15.1633	0.719697	6.18886e-52	1.93204e-49	0.239437	0.0407955	0.315624	0.0413508
Sesn2	18.9105	0.697392	9.34492e-80	6.59094e-77	0.262324	0.0239674	0.316948	0.0221826
Ifrd1	12.5021	0.691592	7.26882e-36	1.26991e-33	0.554577	0.320755	0.745492	0.352189
Cpt1c	19.228	0.682358	2.15925e-82	1.71328e-79	0.197183	0.00356961	0.26	0.00299217
Pdcd6ip	11.3034	0.669524	1.26268e-29	1.78113e-27	0.588028	0.387557	0.796419	0.422841
Ei24	12.3885	0.653241	3.01801e-35	5.08601e-33	0.485915	0.246813	0.602508	0.254036
Ass1	12.8269	0.651346	1.15954e-37	2.16482e-35	0.408451	0.168281	0.491941	0.17353
Hacd4	11.1027	0.647004	1.21713e-28	1.62083e-26	0.294014	0.111168	0.399835	0.128487
Id3	5.43237	0.646903	5.56116e-08	1.53926e-06	0.135563	0.0668027	0.255491	0.103122
Malat1	11.8876	0.646894	1.3728e-32	2.21544e-30	0.998239	0.986741	3.07791	2.67094
Aaas	11.2998	0.644729	1.31559e-29	1.84211e-27	0.545775	0.345232	0.722038	0.36782
Rap2b	10.9074	0.639979	1.06255e-27	1.37647e-25	0.427817	0.229475	0.544126	0.232837
Plpbp	11.6803	0.639446	1.60754e-31	2.44898e-29	0.417254	0.204488	0.518651	0.203936
AC149090.1	9.90727	0.630415	3.87078e-23	4.02794e-21	0.455986	0.27027	0.616954	0.302961
Prkd2	13.1526	0.628278	1.64521e-39	3.36879e-37	0.371479	0.135135	0.460117	0.149135
Prrg4	18.9808	0.627112	2.4606e-80	1.87429e-77	0.232394	0.0137685	0.277461	0.0137289
Ly6a	10.7113	0.622077	9.009e-27	1.14372e-24	0.151408	0.0326364	0.230252	0.0381197
Mfge8	11.1414	0.621488	7.88811e-29	1.05784e-26	0.339789	0.145844	0.434864	0.154209
Grb10	12.8816	0.615646	5.71329e-38	1.08798e-35	0.382042	0.148394	0.462892	0.156079
Cfp	11.7864	0.60729	4.5859e-32	7.15814e-30	0.257042	0.0826109	0.325801	0.0794457
Exoc4	11.2103	0.597927	3.62842e-29	4.90042e-27	0.396127	0.190209	0.48994	0.195983
Col18a1	14.0299	0.597622	1.02304e-44	2.53011e-42	0.248239	0.0525242	0.313258	0.0607137
Abhd4	12.7136	0.596968	4.97212e-37	9.19264e-35	0.251761	0.0683325	0.316632	0.0692307
Pigf	10.9752	0.594196	5.03151e-28	6.60794e-26	0.362676	0.171341	0.442085	0.164726
Gfer	10.634	0.586056	2.0704e-26	2.56017e-24	0.566901	0.36716	0.751909	0.412997
Gja1	13.3842	0.580797	7.4782e-41	1.63687e-38	0.316901	0.0989291	0.364985	0.0957744
Fuca1	9.54208	0.580665	1.39993e-21	1.31974e-19	0.429577	0.255482	0.559276	0.2748
Qpctl	14.6213	0.568901	2.05377e-48	5.92574e-46	0.25	0.0499745	0.290672	0.0473112
Nomo1	10.2091	0.55864	1.80601e-24	2.05939e-22	0.369718	0.18205	0.441817	0.183613
Pla2g4a	9.91931	0.548937	3.43108e-23	3.59001e-21	0.552817	0.36461	0.721669	0.407478
Plk2	11.2249	0.548339	3.07698e-29	4.18536e-27	0.304577	0.113208	0.386934	0.135018
Glipr1	7.7356	0.547066	1.02916e-14	5.93889e-13	0.522887	0.393677	0.738919	0.461467
Ano3	17.8386	0.543945	3.54569e-71	1.82488e-68	0.15669	0	0.201706	0
Rbp2	17.1394	0.542411	7.54013e-66	3.50211e-63	0.15493	0.00203978	0.203454	0.00236935
Tmem43	10.2314	0.541611	1.43473e-24	1.65585e-22	0.306338	0.136665	0.374017	0.133585
Tsc22d1	8.33147	0.537797	7.98422e-17	5.65217e-15	0.487676	0.336563	0.686915	0.399848
Snx20	9.61669	0.533134	6.79829e-22	6.50552e-20	0.34331	0.174401	0.427629	0.179415
Cd80	16.9911	0.530354	9.55145e-65	4.22996e-62	0.179577	0.00866905	0.216136	0.00836447
Cdc34	12.4367	0.529778	1.65176e-35	2.80843e-33	0.901408	0.82152	1.7204	1.32607
Fbxw9	13.5447	0.529076	8.51557e-42	1.95376e-39	0.213028	0.0418154	0.255559	0.0383731
Commd10	11.827	0.527261	2.8319e-32	4.45685e-30	0.327465	0.123916	0.37114	0.122344
Bscl2	9.17254	0.527064	4.62001e-20	3.91017e-18	0.466549	0.298317	0.588387	0.314552
Snhg15	9.18507	0.52347	4.11266e-20	3.50016e-18	0.494718	0.312086	0.626823	0.346257
2025-03-05	9.71228	0.520771	2.67286e-22	2.65101e-20	0.658451	0.503825	0.907393	0.588902
Car2	9.57698	0.518605	9.99244e-22	9.46696e-20	0.859155	0.753187	1.85687	1.39156
Pmaip1	13.0958	0.517969	3.47866e-39	6.97307e-37	0.232394	0.054564	0.269159	0.0504233
Bst2	8.20302	0.516752	2.34414e-16	1.59998e-14	0.644366	0.516573	0.925459	0.629806
Eng	10.103	0.515904	5.35826e-24	5.9324e-22	0.455986	0.250382	0.56981	0.285804
Vim	9.93483	0.515203	2.93671e-23	3.08971e-21	0.885563	0.831209	1.78028	1.42719
Hpcal1	10.7389	0.511957	6.68446e-27	8.5431e-25	0.334507	0.144824	0.391718	0.148013
Lrrc28	14.3715	0.51132	7.80658e-47	2.12372e-44	0.232394	0.0423253	0.264487	0.0448406
Eif5	12.7015	0.51086	5.79837e-37	1.06171e-34	0.955986	0.900051	2.08662	1.69835
Plp2	9.3971	0.506138	5.60862e-21	5.13485e-19	0.434859	0.251912	0.541379	0.274498
Lgals1	11.2936	0.504761	1.41166e-29	1.96221e-27	0.982394	0.968383	2.7422	2.3808
Nxn	8.9057	0.502518	5.30474e-19	4.24446e-17	0.392606	0.226925	0.476206	0.233206
Bbc3	13.3062	0.500495	2.13146e-40	4.61243e-38	0.21831	0.0448751	0.25803	0.0461097
Nudt5	9.46675	0.499915	2.88682e-21	2.69479e-19	0.517606	0.336053	0.634842	0.356553
Cd63	8.0461	0.499838	8.54725e-16	5.48031e-14	0.547535	0.394187	0.785476	0.497597
Txnip	8.18231	0.493006	2.78456e-16	1.88037e-14	0.508803	0.345742	0.680385	0.408939
Glipr2	11.3751	0.485269	5.56385e-30	7.96635e-28	0.292254	0.107088	0.327626	0.103624
Bbs7	13.0578	0.484482	5.73911e-39	1.13844e-36	0.172535	0.027027	0.208591	0.0248492
Pglyrp2	8.75307	0.483816	2.0762e-18	1.56893e-16	0.271127	0.125956	0.348476	0.140995
Ddit4l	17.0374	0.478808	4.33943e-65	1.96752e-62	0.153169	0.00203978	0.185286	0.00194688
Ift27	7.29852	0.478589	2.90944e-13	1.45419e-11	0.478873	0.352881	0.635905	0.394563
Frrs1	8.0673	0.477021	7.18689e-16	4.68699e-14	0.478873	0.329934	0.602429	0.355699
Nfu1	9.14367	0.4741	6.03655e-20	5.04184e-18	0.660211	0.500765	0.896793	0.596161
Mmp2	14.1532	0.474076	1.78483e-45	4.5318e-43	0.153169	0.0137685	0.191612	0.0148395
Slfn2	11.8473	0.468871	2.22137e-32	3.52512e-30	0.176056	0.036206	0.218208	0.0374837
Psmb10	8.86488	0.462219	7.6584e-19	6.0514e-17	0.737676	0.647119	1.15604	0.858561
Tuba8	8.8427	0.461546	9.34351e-19	7.26239e-17	0.257042	0.113208	0.316533	0.12402
Kank3	13.1956	0.461045	9.29696e-40	1.92437e-37	0.169014	0.0244773	0.203625	0.0246489
Bloc1s2	7.89169	0.459944	2.98128e-15	1.8373e-13	0.501761	0.36614	0.642328	0.395349
Smarca2	10.0119	0.457117	1.35133e-23	1.47047e-21	0.25	0.0958695	0.29751	0.098438
Ptk2	10.5767	0.453581	3.82162e-26	4.69516e-24	0.278169	0.106578	0.312729	0.105749
Ms4a3	7.04816	0.45238	1.81297e-12	8.52452e-11	0.172535	0.0770015	0.233632	0.081285
Ddias	11.2513	0.452175	2.28155e-29	3.14837e-27	0.28169	0.102499	0.301652	0.0928638
Fas	16.3156	0.450992	7.65079e-60	2.85675e-57	0.146127	0.00305966	0.176357	0.00273912
Rxylt1	8.30913	0.450302	9.64053e-17	6.79943e-15	0.491197	0.334013	0.62109	0.369805
N4bp1	9.15946	0.449565	5.21562e-20	4.37537e-18	0.366197	0.193779	0.421868	0.199462
Glrx3	8.19616	0.445682	2.48198e-16	1.68801e-14	0.669014	0.552779	0.936308	0.665336
Aen	10.5068	0.445202	8.03528e-26	9.68454e-24	0.232394	0.0795512	0.263622	0.0742732
Pim1	7.2495	0.444584	4.18306e-13	2.07443e-11	0.533451	0.405405	0.715776	0.470409
Ltb	8.84382	0.442851	9.2504e-19	7.21948e-17	0.195423	0.0708822	0.273733	0.0945914
Srp72	8.74334	0.442763	2.26309e-18	1.7034e-16	0.764085	0.63998	1.14766	0.844823
Laptm5	10.0129	0.441007	1.33803e-23	1.46438e-21	0.922535	0.851096	1.71981	1.38979
Tpp1	7.5967	0.439338	3.0379e-14	1.65761e-12	0.380282	0.242223	0.461015	0.248982
Sat1	7.59848	0.438411	2.99619e-14	1.64428e-12	0.339789	0.202958	0.415234	0.212742
Itgb2	10.1149	0.436243	4.74664e-24	5.28598e-22	0.25	0.0933197	0.284197	0.0936221
Hbb-bt	13.51	0.43524	1.36528e-41	3.09512e-39	0.982394	0.929118	2.76856	2.13567
Chd3	7.99433	0.431042	1.30285e-15	8.2426e-14	0.21831	0.0958695	0.284206	0.113484
Epha2	16.0925	0.427314	2.879e-58	1.03443e-55	0.142606	0.00305966	0.168963	0.0026782
Ldhb	6.02004	0.426221	1.74375e-09	5.95092e-08	0.255282	0.154513	0.333429	0.171165
Nudcd2	8.17237	0.425391	3.02387e-16	2.03476e-14	0.742958	0.63437	1.10268	0.82645
Hk1	6.637	0.421325	3.20131e-11	1.33106e-09	0.514085	0.388577	0.66541	0.446045
Tap1	9.63926	0.419975	5.45821e-22	5.24953e-20	0.257042	0.105558	0.292373	0.102712
Gask1b	16.0085	0.419592	1.11388e-57	3.85667e-55	0.132042	0.00101989	0.156515	0.000876228
Mrpl52	8.92635	0.415502	4.40311e-19	3.54972e-17	0.774648	0.611423	1.15902	0.836857
Hmcn2	15.9479	0.415483	2.94735e-57	1.00226e-54	0.133803	0.00152983	0.159143	0.00185284
Cited4	4.54266	0.415128	5.55491e-06	0.000106266	0.373239	0.296277	0.571501	0.391019
Btg2	7.05905	0.414332	1.67642e-12	7.92161e-11	0.315141	0.189699	0.394422	0.205827
Mecom	10.7477	0.413849	6.07522e-27	7.81692e-25	0.133803	0.0239674	0.179985	0.0304441
Slc19a2	11.9893	0.407342	4.04534e-33	6.58422e-31	0.207746	0.0499745	0.226158	0.0488394
Ppil3	6.99083	0.405443	2.73266e-12	1.27233e-10	0.447183	0.313616	0.536369	0.331481
Gata2	5.99288	0.405275	2.06159e-09	6.99801e-08	0.371479	0.253442	0.494581	0.308067
Snx4	8.2313	0.403243	1.85189e-16	1.27774e-14	0.586268	0.427843	0.756844	0.498452
Ucp2	5.22689	0.401248	1.72385e-07	4.42416e-06	0.77993	0.736869	1.28382	1.08385
2610001J05Rik	6.93296	0.400211	4.12136e-12	1.85979e-10	0.658451	0.565018	0.940204	0.704586
Rchy1	7.19657	0.398886	6.17474e-13	3.02276e-11	0.355634	0.222336	0.411286	0.225982
Rab11a	7.60164	0.398004	2.92408e-14	1.60935e-12	0.68838	0.562978	0.97725	0.714038
Def6	6.88178	0.397325	5.9108e-12	2.64224e-10	0.556338	0.425293	0.706275	0.483815
Ss18l2	6.83496	0.395397	8.20273e-12	3.62424e-10	0.466549	0.331464	0.570591	0.363903
Tnfrsf18	12.884	0.39299	5.54018e-38	1.06567e-35	0.133803	0.0132585	0.155848	0.0139656
Pdrg1	7.54863	0.392731	4.39877e-14	2.36626e-12	0.617958	0.480367	0.806014	0.561758
Plxdc2	9.83318	0.392247	8.10239e-23	8.29536e-21	0.195423	0.0617032	0.225715	0.0662548
Msn	6.85227	0.391615	7.26883e-12	3.22658e-10	0.705986	0.595614	0.999767	0.755768
Mak16	6.67074	0.386172	2.5452e-11	1.0629e-09	0.679577	0.586435	0.985893	0.75102
Pidd1	9.80807	0.386123	1.03938e-22	1.05844e-20	0.21831	0.0780214	0.23903	0.0713769
Cpped1	8.73892	0.385955	2.35359e-18	1.76455e-16	0.286972	0.138195	0.320312	0.136927
Gata1	6.07687	0.381358	1.22554e-09	4.27436e-08	0.288732	0.18052	0.353351	0.194123
Tacc2	9.89544	0.379963	4.35699e-23	4.50925e-21	0.153169	0.0392657	0.185144	0.0388828
Pvt1	10.4258	0.379101	1.89053e-25	2.23611e-23	0.184859	0.0520143	0.203238	0.0462511
Gne	7.51378	0.37897	5.74443e-14	3.06154e-12	0.334507	0.198878	0.385754	0.201473
Gna15	6.95147	0.377598	3.61499e-12	1.65085e-10	0.332746	0.202958	0.390716	0.213693
Nt5c3	5.85897	0.377509	4.65735e-09	1.48809e-07	0.457746	0.354411	0.576201	0.388618
Mri1	5.80439	0.377377	6.4601e-09	2.03003e-07	0.540493	0.448751	0.70591	0.508792
Ptpn14	12.844	0.376557	9.29523e-38	1.75257e-35	0.121479	0.00968893	0.151925	0.0102386
Vat1	6.10923	0.376011	1.00112e-09	3.54357e-08	0.424296	0.312596	0.53467	0.345245
Unc119	7.14535	0.37318	8.97654e-13	4.3276e-11	0.568662	0.432432	0.732098	0.50255
Cd200r1	6.72883	0.372735	1.71032e-11	7.35207e-10	0.234155	0.128506	0.287984	0.131957
Tmem40	6.46083	0.372093	1.04131e-10	4.09704e-09	0.272887	0.161142	0.332968	0.173028
Cd68	7.87526	0.371927	3.4004e-15	2.07544e-13	0.144366	0.0504844	0.17916	0.0490281
H2-D1	5.56537	0.368876	2.61595e-08	7.58226e-07	0.727113	0.663437	1.08288	0.881456
H2aj	7.69803	0.368723	1.38182e-14	7.9259e-13	0.880282	0.810811	1.56927	1.30635
1700007K13Rik	16.1042	0.366868	2.38479e-58	8.73336e-56	0.128521	0	0.146669	0
Id1	4.41116	0.366168	1.02816e-05	0.000185409	0.316901	0.234574	0.428303	0.284809
Snap23	6.03819	0.366162	1.55853e-09	5.36692e-08	0.455986	0.344212	0.563452	0.376589
Eda2r	15.7627	0.365537	5.6217e-56	1.87814e-53	0.128521	0.00101989	0.145151	0.0013684
Siva1	7.55931	0.364986	4.0522e-14	2.18601e-12	0.862676	0.812341	1.51979	1.27127
Brix1	7.43705	0.364757	1.02959e-13	5.37162e-12	0.677817	0.579806	0.962008	0.723958
Lzic	6.64999	0.364023	2.93104e-11	1.22135e-09	0.362676	0.239674	0.415997	0.241749
Vps36	7.31798	0.36227	2.51728e-13	1.26816e-11	0.711268	0.63998	1.07168	0.836585
S100a11	6.11789	0.361746	9.48208e-10	3.36879e-08	0.730634	0.653238	1.12488	0.900354
Sh3glb1	6.07095	0.361396	1.27157e-09	4.42678e-08	0.642606	0.556859	0.900434	0.691369
1810037I17Rik	6.67205	0.361062	2.52249e-11	1.05573e-09	0.748239	0.668027	1.13564	0.903975
Laptm4a	6.61222	0.360594	3.78599e-11	1.56392e-09	0.669014	0.54462	0.899024	0.670906
Zfp365	16.5527	0.356487	1.53055e-61	6.20133e-59	0.135563	0	0.146113	0
Pqlc3	11.5966	0.356414	4.28921e-31	6.48249e-29	0.139085	0.0219276	0.160791	0.0201775
Fam216a	6.36428	0.355126	1.96205e-10	7.45773e-09	0.411972	0.293728	0.488174	0.308009
Crlf2	5.92535	0.354133	3.11639e-09	1.02674e-07	0.362676	0.256502	0.445216	0.274776
Cdkn1c	7.61946	0.353213	2.54739e-14	1.41842e-12	0.170775	0.0683325	0.205747	0.0728702
Ccnd3	6.82929	0.352064	8.53373e-12	3.75994e-10	0.771127	0.699133	1.21488	0.980637
Mt2	3.83753	0.351816	0.000124277	0.00171991	0.494718	0.406425	0.725622	0.568365
Ces2g	9.65027	0.351592	4.90287e-22	4.76354e-20	0.121479	0.0254972	0.142562	0.0208285
Vamp5	6.51511	0.348505	7.26371e-11	2.93057e-09	0.772887	0.676696	1.26215	1.0088
Shisa5	5.27932	0.346858	1.29663e-07	3.39638e-06	0.31162	0.218766	0.382496	0.23299
Gem	6.69388	0.346096	2.17329e-11	9.21735e-10	0.161972	0.0719021	0.217003	0.0864248
Rpgrip1	8.40437	0.345988	4.30184e-17	3.10303e-15	0.197183	0.0780214	0.22812	0.0805862
Cisd1	7.15029	0.345788	8.65938e-13	4.19594e-11	0.695423	0.618052	1.04305	0.810434
Arpc2	8.75713	0.345289	2.00286e-18	1.51954e-16	0.96831	0.950025	2.15574	1.92081
Cby1	7.17223	0.34424	7.37873e-13	3.59369e-11	0.302817	0.176951	0.333541	0.170695
Gp9	5.84028	0.344076	5.21139e-09	1.65126e-07	0.21831	0.125956	0.285991	0.144537
Lmo2	4.45121	0.343999	8.53893e-06	0.000156654	0.741197	0.735849	1.28361	1.12526
H2-K1	4.47007	0.341869	7.81938e-06	0.000144708	0.633803	0.592555	0.912745	0.749194
Lat	6.78498	0.341072	1.16099e-11	5.03618e-10	0.21831	0.111678	0.260479	0.120632
Pycr2	5.57406	0.340417	2.48876e-08	7.25782e-07	0.514085	0.428353	0.662715	0.481638
Ccdc122	8.80227	0.340116	1.34082e-18	1.02957e-16	0.161972	0.0520143	0.190637	0.0551206
Gsr	5.69698	0.339968	1.21948e-08	3.73353e-07	0.431338	0.330954	0.523858	0.35435
Tnfrsf10b	12.6218	0.33978	1.60185e-36	2.85084e-34	0.139085	0.0163182	0.15386	0.0161535
Rhod	13.8343	0.339129	1.58304e-43	3.76822e-41	0.117958	0.00509944	0.137015	0.00403494
Akr1b10	4.80489	0.337175	1.54834e-06	3.36587e-05	0.272887	0.194289	0.333634	0.198127
Tmem70	6.39814	0.336648	1.57283e-10	6.07535e-09	0.623239	0.518103	0.819072	0.612374
Rab6a	6.70327	0.335735	2.038e-11	8.70171e-10	0.457746	0.325344	0.532765	0.34617
Cast	6.04428	0.335703	1.50079e-09	5.18684e-08	0.309859	0.201428	0.35438	0.203012
Slc48a1	4.90911	0.335532	9.1491e-07	2.05758e-05	0.487676	0.406425	0.636748	0.469677
P2rx1	5.99228	0.335392	2.06914e-09	7.01115e-08	0.397887	0.281999	0.497728	0.321303
Sdhaf1	6.4372	0.334182	1.21702e-10	4.72973e-09	0.387324	0.257012	0.445982	0.27549
Lcp2	6.80375	0.33385	1.01934e-11	4.46235e-10	0.21831	0.110658	0.25987	0.120689
Rexo2	6.59797	0.333428	4.16814e-11	1.71065e-09	0.672535	0.602754	0.985552	0.77371
Srm	7.65215	0.333132	1.97648e-14	1.11686e-12	0.933099	0.904131	2.08279	1.838
Nucb1	5.90632	0.333009	3.49833e-09	1.14662e-07	0.589789	0.493626	0.778754	0.585067
Trp53cor1	10.1608	0.332258	2.96525e-24	3.34126e-22	0.123239	0.0229475	0.15488	0.0267627
Fbxo9	5.30874	0.331054	1.10385e-07	2.9236e-06	0.294014	0.203468	0.344608	0.203532
Polr1e	6.13519	0.330937	8.50584e-10	3.04862e-08	0.323944	0.213666	0.365771	0.211891
Upf3b	4.63647	0.330065	3.54404e-06	7.11162e-05	0.492958	0.419684	0.630727	0.47321
Lpcat3	6.22607	0.329874	4.78283e-10	1.7549e-08	0.394366	0.27129	0.450427	0.283498
Mdm4	6.00752	0.32918	1.88384e-09	6.41754e-08	0.338028	0.226415	0.39564	0.238894
Notch1	6.35754	0.328534	2.05014e-10	7.77704e-09	0.251761	0.145844	0.307829	0.158041
Col4a2	7.94936	0.328447	1.87474e-15	1.16289e-13	0.100352	0.0249873	0.134682	0.0288826
Inka2	15.1719	0.328282	5.42691e-52	1.72241e-49	0.114437	0	0.129052	0
Csnk1g1	6.50083	0.327723	7.98804e-11	3.2092e-09	0.232394	0.128506	0.274228	0.131724
Fermt3	5.44557	0.327373	5.16405e-08	1.44192e-06	0.795775	0.761346	1.31479	1.12255
Rala	5.77568	0.326518	7.66445e-09	2.39269e-07	0.336268	0.233044	0.387346	0.234967
Irak1bp1	6.91931	0.324376	4.53849e-12	2.03836e-10	0.176056	0.0810811	0.21007	0.0796374
Spint2	4.62351	0.322283	3.77294e-06	7.49773e-05	0.415493	0.335543	0.534995	0.381806
Robo3	11.3798	0.32192	5.27166e-30	7.60517e-28	0.109155	0.0117287	0.128795	0.0121017
Med10	5.05724	0.321785	4.25372e-07	1.03085e-05	0.392606	0.308516	0.484037	0.328988
Ppp3ca	5.74431	0.320259	9.22982e-09	2.8533e-07	0.420775	0.305966	0.502991	0.336544
Treml2	6.53381	0.320232	6.41187e-11	2.60344e-09	0.549296	0.424783	0.694087	0.492293
Cttn	8.05767	0.319656	7.77594e-16	5.01957e-14	0.167254	0.0622132	0.18595	0.0595687
Slc25a36	6.62467	0.318117	3.48026e-11	1.44389e-09	0.251761	0.139215	0.291729	0.14788
Dmwd	8.39297	0.31793	4.73999e-17	3.40617e-15	0.15669	0.0525242	0.176191	0.0510881
Vill	5.44043	0.317601	5.31529e-08	1.47981e-06	0.246479	0.152473	0.295037	0.165957
Mycn	5.43515	0.316544	5.475e-08	1.52205e-06	0.285211	0.187149	0.37132	0.225959
Rgs12	7.37236	0.315868	1.67638e-13	8.62794e-12	0.216549	0.105048	0.239386	0.100026
Nrxn1	6.57774	0.315203	4.7764e-11	1.95606e-09	0.163732	0.0744518	0.195897	0.0800776
Nr3c1	5.9513	0.315091	2.6602e-09	8.82547e-08	0.242958	0.144314	0.285046	0.149605
Nrip1	5.60758	0.314506	2.05173e-08	6.08584e-07	0.387324	0.284039	0.476318	0.312664
Selenos	5.18947	0.31395	2.10891e-07	5.35465e-06	0.52993	0.444161	0.697979	0.523376
Ndufb6	6.9361	0.313776	4.0307e-12	1.8232e-10	0.839789	0.800102	1.4443	1.2295
Tmem120a	7.05298	0.313584	1.75132e-12	8.25503e-11	0.216549	0.107088	0.23859	0.104768
Cfap36	4.84355	0.311342	1.27538e-06	2.81754e-05	0.392606	0.303417	0.465674	0.321351
Aldh1l1	14.2706	0.310549	3.33628e-46	8.82399e-44	0.146127	0.0107088	0.147585	0.0126253
Lrp1	6.92345	0.310331	4.40765e-12	1.98428e-10	0.123239	0.045385	0.152932	0.045071
Stap1	6.02216	0.309043	1.72101e-09	5.89447e-08	0.489437	0.374809	0.609834	0.42711
Angpt1	6.39268	0.309034	1.63004e-10	6.27087e-09	0.647887	0.508414	0.903834	0.677557
Gadd45g	7.63641	0.308776	2.23366e-14	1.25474e-12	0.147887	0.0535441	0.165318	0.052169
Emc7	5.89119	0.307233	3.83419e-09	1.24811e-07	0.559859	0.479857	0.747741	0.564709
Galnt7	6.1397	0.306937	8.26783e-10	2.97065e-08	0.285211	0.176951	0.316672	0.175388
Dcaf4	5.51143	0.306647	3.55934e-08	1.0162e-06	0.257042	0.163182	0.289276	0.161644
Metap2	6.91856	0.306477	4.56252e-12	2.04433e-10	0.880282	0.836308	1.646	1.42416
Prkar1a	6.47635	0.306107	9.39678e-11	3.72798e-09	0.741197	0.671086	1.09204	0.887604
Nabp2	5.68846	0.306092	1.28187e-08	3.9057e-07	0.577465	0.479857	0.747126	0.564002
Pla2g12a	5.10726	0.305575	3.26857e-07	8.08356e-06	0.34507	0.248343	0.405238	0.264858
Rsu1	5.33803	0.305005	9.39637e-08	2.51313e-06	0.535211	0.446711	0.681851	0.51012
Rgs18	4.71397	0.304853	2.42931e-06	5.02294e-05	0.632042	0.572157	0.891428	0.724351
Rev1	6.39386	0.304586	1.61746e-10	6.23506e-09	0.325704	0.206017	0.36431	0.212701
Emilin2	6.4524	0.304143	1.1009e-10	4.31366e-09	0.25	0.141254	0.276675	0.141008
Socs2	8.30813	0.303119	9.72263e-17	6.83203e-15	0.125	0.0351861	0.14868	0.0374384
Unc13d	6.10891	0.303049	1.00312e-09	3.54405e-08	0.325704	0.212647	0.367274	0.21765
Adsl	5.74208	0.302807	9.35232e-09	2.88649e-07	0.693662	0.611933	0.981565	0.788047
Txnl4a	5.75779	0.301605	8.52201e-09	2.64307e-07	0.700704	0.648649	1.04764	0.859082
Slc50a1	5.70706	0.301506	1.14943e-08	3.53042e-07	0.375	0.26925	0.456261	0.296763
Anxa1	3.50533	0.301179	0.000456033	0.0052985	0.301056	0.240184	0.36426	0.258367
Poglut1	5.43068	0.301051	5.6141e-08	1.55166e-06	0.265845	0.172361	0.304459	0.174271
Utrn	5.95522	0.298643	2.5972e-09	8.63149e-08	0.228873	0.130546	0.267369	0.14027
Zfp385a	5.54867	0.298213	2.87846e-08	8.30524e-07	0.301056	0.204997	0.351563	0.211749
Rad51d	6.77865	0.297132	1.21307e-11	5.25012e-10	0.248239	0.135135	0.268424	0.132677
Hk2	4.41279	0.296427	1.02047e-05	0.000184198	0.323944	0.244263	0.380833	0.254908
Tubb6	5.0566	0.295491	4.26792e-07	1.03271e-05	0.290493	0.202448	0.349978	0.217245
Lgals3bp	5.45459	0.29504	4.90859e-08	1.37868e-06	0.190141	0.109128	0.231304	0.114506
Map3k20	5.51681	0.293888	3.45204e-08	9.8853e-07	0.285211	0.186639	0.32174	0.189414
Rnf169	6.13228	0.293581	8.66285e-10	3.09506e-08	0.181338	0.0933197	0.213947	0.0956956
Slc25a4	6.67762	0.292742	2.42848e-11	1.02087e-09	0.894366	0.873024	1.70276	1.50892
Zbtb38	5.3247	0.291995	1.01122e-07	2.69324e-06	0.21831	0.132585	0.252685	0.135724
Mrpl17	6.10409	0.291262	1.0339e-09	3.6393e-08	0.723592	0.664967	1.10782	0.910135
Tmem9b	5.84182	0.290209	5.16323e-09	1.63872e-07	0.234155	0.137175	0.254523	0.132813
Sord	5.90117	0.288659	3.60933e-09	1.17693e-07	0.357394	0.242223	0.401216	0.252478
Igf2r	8.62575	0.288023	6.36725e-18	4.69967e-16	0.105634	0.0239674	0.127371	0.0226367
Sdcbp	5.65211	0.287375	1.58487e-08	4.7454e-07	0.702465	0.616522	0.990423	0.799164
Sac3d1	5.48805	0.286609	4.06391e-08	1.14821e-06	0.447183	0.332483	0.509896	0.355529
Rrm2	2.71763	0.285981	0.00657519	0.0492368	0.575704	0.578276	0.89554	0.783177
Itgal	5.11355	0.28592	3.16164e-07	7.84969e-06	0.204225	0.123916	0.231515	0.122518
Fyttd1	5.65446	0.285911	1.56334e-08	4.70311e-07	0.482394	0.370219	0.569357	0.404995
Atp6v1a	4.83347	0.285805	1.34172e-06	2.96065e-05	0.5	0.409485	0.61711	0.464065
C1qtnf6	8.1646	0.284728	3.22504e-16	2.16248e-14	0.105634	0.0265171	0.132268	0.0281993
Pkm	8.25415	0.284209	1.52984e-16	1.05937e-14	0.957746	0.936767	2.13057	1.90504
Gm48614	9.65673	0.283919	4.603e-22	4.5183e-20	0.100352	0.0158083	0.123716	0.0206151
Aldh7a1	6.48832	0.283646	8.68e-11	3.45802e-09	0.316901	0.195309	0.354011	0.206155
2025-09-11	4.74311	0.283539	2.10464e-06	4.4237e-05	0.475352	0.387557	0.579631	0.431426
Atp13a2	4.81859	0.283388	1.44573e-06	3.1645e-05	0.487676	0.404895	0.623622	0.468097
Mpp1	3.8514	0.283145	0.000117445	0.00164115	0.325704	0.263641	0.396581	0.276897
Rap2a	6.60854	0.282809	3.88137e-11	1.59985e-09	0.195423	0.0963794	0.220867	0.0996371
Fbxo6	5.66869	0.28266	1.43894e-08	4.35641e-07	0.227113	0.134115	0.25835	0.137531
Sdr39u1	6.82902	0.282387	8.54937e-12	3.75994e-10	0.22007	0.111678	0.24297	0.115574
Aga	5.36533	0.282256	8.08031e-08	2.19193e-06	0.244718	0.156043	0.276231	0.154236
Psmc1	5.56755	0.282166	2.58343e-08	7.51087e-07	0.753521	0.699133	1.1493	0.966065
Il21r	5.04316	0.280988	4.57901e-07	1.0996e-05	0.320423	0.229475	0.393606	0.255313
Smim8	5.2673	0.280915	1.38445e-07	3.59674e-06	0.262324	0.172871	0.294726	0.171352
2025-09-07	5.5026	0.279911	3.7423e-08	1.06684e-06	0.815141	0.784804	1.33025	1.15695
Rfx7	4.36883	0.279357	1.24914e-05	0.000221072	0.338028	0.260071	0.39831	0.27264
Kcnn4	4.63297	0.278086	3.60453e-06	7.21778e-05	0.482394	0.404386	0.609517	0.460522
Gadd45a	6.27514	0.277579	3.49328e-10	1.29927e-08	0.172535	0.0841407	0.187719	0.0803257
Alg3	4.86391	0.277436	1.15092e-06	2.5574e-05	0.383803	0.292198	0.453317	0.31478
Gnb1l	6.78662	0.277063	1.14795e-11	4.99097e-10	0.239437	0.126976	0.250998	0.122903
Agpat5	5.28526	0.27469	1.2553e-07	3.30174e-06	0.693662	0.615502	0.978872	0.800073
Slc2a9	7.58395	0.274661	3.35184e-14	1.82369e-12	0.130282	0.0438552	0.146654	0.0418253
Eci1	4.3285	0.273912	1.50128e-05	0.000261803	0.52993	0.464049	0.68459	0.539006
Llph	5.04518	0.273556	4.53105e-07	1.09083e-05	0.667254	0.605303	0.953623	0.787165
Camk2a	4.28989	0.271694	1.78758e-05	0.000306674	0.172535	0.110148	0.210815	0.113979
Anxa2	6.2499	0.271315	4.1071e-10	1.51573e-08	0.207746	0.109638	0.224908	0.109581
Rbck1	4.47293	0.271227	7.71545e-06	0.000142923	0.434859	0.352881	0.521128	0.384027
Timm17a	4.92187	0.270371	8.57193e-07	1.94575e-05	0.568662	0.503315	0.757961	0.600814
Fam174b	5.08377	0.269918	3.70022e-07	9.10379e-06	0.140845	0.0749618	0.179789	0.0808379
Gtf3c1	6.0202	0.269324	1.74206e-09	5.95092e-08	0.241197	0.140745	0.269475	0.144661
Sgsm2	5.94232	0.269128	2.81014e-09	9.30668e-08	0.142606	0.0678225	0.168285	0.0642716
Klhl22	5.07143	0.268764	3.94838e-07	9.62727e-06	0.228873	0.145844	0.260863	0.148161
Cox4i2	4.06497	0.267985	4.80391e-05	0.000751692	0.198944	0.134625	0.236274	0.139462
Stau2	5.97723	0.267915	2.26968e-09	7.64982e-08	0.18838	0.0989291	0.213248	0.101996
Fyb	4.34351	0.267087	1.40225e-05	0.000245658	0.584507	0.509434	0.759497	0.611576
Tmem63b	7.0054	0.265618	2.46279e-12	1.14948e-10	0.125	0.045385	0.142288	0.0432125
Rb1	6.98468	0.264916	2.85505e-12	1.32607e-10	0.195423	0.0922998	0.208516	0.0896811
Tbxa2r	6.15041	0.264716	7.72834e-10	2.78206e-08	0.112676	0.0443651	0.142416	0.0487531
Snap47	5.35237	0.264605	8.68111e-08	2.33495e-06	0.193662	0.112188	0.219624	0.112386
Plxnc1	5.15395	0.264551	2.55052e-07	6.42455e-06	0.190141	0.112188	0.225353	0.117426
Tgfbr3	8.06894	0.264198	7.09128e-16	4.64052e-14	0.137324	0.0438552	0.150113	0.0433335
Gclm	3.88089	0.262384	0.000104075	0.00147354	0.443662	0.381438	0.583388	0.451053
Prmt1	6.39227	0.26182	1.63443e-10	6.27509e-09	0.910211	0.892402	1.78957	1.61027
Smim6	7.83339	0.261743	4.74874e-15	2.8708e-13	0.125	0.0382458	0.145585	0.0427125
Baiap2	7.1746	0.261401	7.25184e-13	3.54094e-11	0.169014	0.0713921	0.187628	0.0738341
Cyb5a	3.99139	0.261168	6.56869e-05	0.000983393	0.697183	0.655278	1.01598	0.874579
Nfyb	3.97299	0.260594	7.09758e-05	0.00105182	0.522887	0.45538	0.653703	0.520563
Rnf181	4.81823	0.260427	1.44839e-06	3.16667e-05	0.429577	0.340133	0.498578	0.359989
Hsd17b12	4.44206	0.260264	8.91024e-06	0.000162061	0.575704	0.501785	0.741253	0.5947
F2r	3.71253	0.260168	0.000205195	0.00264558	0.209507	0.150433	0.268611	0.169178
Dok2	5.34007	0.260052	9.29109e-08	2.48847e-06	0.364437	0.260581	0.44258	0.298345
Klhl26	5.91877	0.259773	3.24362e-09	1.06497e-07	0.132042	0.0596634	0.149437	0.0549541
Camk2d	4.82269	0.259541	1.41632e-06	3.10726e-05	0.151408	0.0856706	0.182843	0.0881185
Adh5	4.51776	0.259521	6.24976e-06	0.000118304	0.737676	0.719531	1.14933	1.00804
Emp3	5.55615	0.259401	2.7579e-08	7.96945e-07	0.829225	0.771035	1.35214	1.16087
Taok3	4.07143	0.259137	4.67261e-05	0.000733557	0.519366	0.461499	0.680043	0.544385
Sypl	4.91034	0.258776	9.09204e-07	2.05142e-05	0.559859	0.480877	0.707136	0.552923
Sco2	5.56708	0.258332	2.5905e-08	7.51995e-07	0.306338	0.201428	0.329501	0.203017
Capns1	4.76363	0.257654	1.90143e-06	4.02768e-05	0.661972	0.597144	0.909903	0.752089
Tspan32	2.59845	0.256861	0.00936454	0.0631008	0.505282	0.486996	0.697151	0.592818
Dstn	3.7381	0.256735	0.000185414	0.00243507	0.382042	0.315145	0.455095	0.338574
Utp20	5.77988	0.2567	7.47549e-09	2.33753e-07	0.316901	0.206527	0.346882	0.214913
Gtf2a2	4.09236	0.256157	4.27009e-05	0.0006765	0.572183	0.519633	0.751558	0.616086
Plod2	9.40032	0.256093	5.43999e-21	5.00453e-19	0.128521	0.0295767	0.134961	0.0296853
Plec	5.10696	0.25596	3.27377e-07	8.08593e-06	0.209507	0.129016	0.240247	0.131867
Zmynd8	3.73036	0.255743	0.00019121	0.00250427	0.443662	0.382458	0.550723	0.429414
Ifi35	5.49355	0.255602	3.93933e-08	1.11643e-06	0.323944	0.223355	0.367103	0.233135
Rrp36	4.80825	0.255423	1.52257e-06	3.32122e-05	0.364437	0.279959	0.427102	0.294772
Mllt3	3.01589	0.255227	0.00256229	0.0226736	0.239437	0.191229	0.295061	0.204972
Cep290	4.54575	0.255125	5.4739e-06	0.00010508	0.271127	0.191229	0.314491	0.200613
Tmtc3	7.34905	0.254037	1.9962e-13	1.01913e-11	0.140845	0.0520143	0.154789	0.0507827
Eif4ebp1	4.56206	0.253656	5.06531e-06	9.80272e-05	0.727113	0.674146	1.06014	0.906589
Ptk2b	3.83117	0.253648	0.000127537	0.0017612	0.221831	0.164202	0.26706	0.165764
1700006J14Rik	4.91886	0.253341	8.70487e-07	1.96873e-05	0.100352	0.0469148	0.123188	0.0440532
Gtf2e2	3.93228	0.253007	8.41453e-05	0.00121854	0.480634	0.429883	0.602871	0.477938
Nme4	4.31152	0.252859	1.62134e-05	0.000281194	0.753521	0.694034	1.12599	0.96788
Got1	4.38808	0.252853	1.14355e-05	0.000204668	0.308099	0.226925	0.335313	0.225523
Adgrl4	2.89557	0.252726	0.00378474	0.0316803	0.505282	0.462519	0.749513	0.629185
Ubl3	4.51321	0.252152	6.38542e-06	0.000120274	0.276408	0.198368	0.316505	0.203949
Slc35b1	4.21996	0.251944	2.44344e-05	0.000410322	0.382042	0.298827	0.439083	0.320634
Lpin1	8.02955	0.251802	9.78332e-16	6.2518e-14	0.117958	0.0336563	0.128234	0.0305783
Glb1	2.98704	0.251336	0.00281693	0.0247088	0.396127	0.343192	0.477118	0.376024
Prkab1	3.7625	0.251182	0.000168226	0.00223398	0.353873	0.287608	0.420157	0.307142
2025-09-01	4.0935	0.250694	4.24914e-05	0.000674303	0.382042	0.306986	0.478462	0.35285
Man1a	4.62511	0.250564	3.74404e-06	7.45792e-05	0.290493	0.203978	0.3365	0.221693
Rinl	3.20101	0.250482	0.00136948	0.013367	0.278169	0.224885	0.326626	0.231333
Txnl1	5.20767	0.250016	1.91222e-07	4.8813e-06	0.825704	0.795003	1.41008	1.24595
Plppr3	-5.45174	-0.250345	4.98781e-08	1.39681e-06	0.190141	0.308516	0.210132	0.341555
Hspa5	-6.50809	-0.250424	7.61125e-11	3.06429e-09	0.919014	0.941356	1.96541	2.18247
Aldh9a1	-4.92116	-0.250604	8.60313e-07	1.94836e-05	0.390845	0.508924	0.451756	0.60575
Milr1	-5.29707	-0.2511	1.17678e-07	3.1038e-06	0.130282	0.234574	0.142215	0.258187
Ost4	-6.55477	-0.251658	5.5728e-11	2.27244e-09	0.866197	0.91025	1.48223	1.68401
Apoa1	-4.7188	-0.251977	2.37237e-06	4.92661e-05	0.0580986	0.129526	0.063893	0.147867
Eif3f	-6.23513	-0.252388	4.51406e-10	1.65948e-08	0.866197	0.920959	1.53878	1.74515
Rplp2	-12.6354	-0.253035	1.34655e-36	2.41908e-34	0.998239	0.99898	3.24605	3.43471
Rps27rt	-6.09943	-0.2541	1.06449e-09	3.74004e-08	0.790493	0.859765	1.21297	1.41444
Mis18bp1	-5.01067	-0.254677	5.42404e-07	1.28205e-05	0.262324	0.371239	0.289835	0.429568
Chaf1a	-4.80662	-0.254984	1.53507e-06	3.34083e-05	0.329225	0.436002	0.363251	0.505673
Fau	-5.40891	-0.25517	6.34094e-08	1.73492e-06	0.494718	0.64049	0.630598	0.820353
Pak1	-5.5842	-0.255779	2.34777e-08	6.90182e-07	0.22007	0.347782	0.245988	0.387263
Tecpr2	-9.45622	-0.256177	3.19285e-21	2.96592e-19	0.987676	0.991331	2.38927	2.58043
Gng5	-5.93684	-0.256417	2.90565e-09	9.60631e-08	0.697183	0.796022	1.00211	1.20986
Kit	-4.80002	-0.256823	1.58651e-06	3.43707e-05	0.276408	0.389597	0.318055	0.456543
Snrpf	-7.3001	-0.256883	2.87557e-13	1.44104e-11	0.913732	0.952575	1.82325	2.04424
H1f10	-5.66502	-0.257432	1.47011e-08	4.44369e-07	0.163732	0.290158	0.208485	0.345913
Rad21	-4.67494	-0.257487	2.94046e-06	6.00162e-05	0.5	0.601734	0.618731	0.779961
Tubb4b	-6.31073	-0.257993	2.77715e-10	1.04723e-08	0.832746	0.90872	1.67423	1.93893
Cdk19	-6.21561	-0.25873	5.1125e-10	1.86866e-08	0.0950704	0.211117	0.0992977	0.220328
Rpl36	-9.3708	-0.259013	7.19872e-21	6.52786e-19	0.985915	0.993371	2.51497	2.71363
Psmb9	-4.623	-0.259093	3.78228e-06	7.49773e-05	0.27993	0.389087	0.312394	0.445999
mt-Nd1	-12.6951	-0.259608	6.2944e-37	1.14156e-34	1	0.99949	3.89822	4.07486
Gm9750	-5.51265	-0.260068	3.53469e-08	1.01068e-06	0.737676	0.824069	1.06397	1.26076
Topbp1	-5.12924	-0.260272	2.90915e-07	7.28935e-06	0.482394	0.607343	0.603325	0.780527
H2bc11	-6.59827	-0.260831	4.1599e-11	1.71065e-09	0.0757042	0.192759	0.0753755	0.196042
Cnn3	-5.07853	-0.261101	3.80367e-07	9.3102e-06	0.419014	0.54513	0.504817	0.671378
Knstrn	-4.90134	-0.261116	9.51838e-07	2.12995e-05	0.255282	0.36716	0.279002	0.413528
Kmt2e	-5.57043	-0.26122	2.54118e-08	7.39934e-07	0.424296	0.553289	0.503722	0.680144
Rplp1	-14.602	-0.261227	2.72708e-48	7.63703e-46	1	1	3.83745	4.02859
H3c3	-6.17662	-0.263853	6.54893e-10	2.3698e-08	0.0792254	0.18358	0.067783	0.183353
Hspa8	-7.79379	-0.26496	6.50279e-15	3.822e-13	0.959507	0.967364	2.1669	2.36663
Haus4	-5.43319	-0.265812	5.53568e-08	1.53444e-06	0.352113	0.471188	0.387249	0.547605
Gpx1	-10.9962	-0.266066	3.98526e-28	5.27022e-26	1	1	3.42958	3.61764
Cdk6	-6.44295	-0.26669	1.17171e-10	4.57231e-09	0.517606	0.663947	0.69985	0.928724
Rbfa	-5.69	-0.267567	1.27042e-08	3.87701e-07	0.43662	0.566038	0.523557	0.70527
Fkbp3	-8.1419	-0.267853	3.89117e-16	2.59089e-14	0.940141	0.970423	1.99976	2.22207
Rpl39	-8.56228	-0.268429	1.10657e-17	8.13606e-16	0.96831	0.983172	2.20487	2.41369
Ncf1	-5.78839	-0.269796	7.10643e-09	2.22579e-07	0.100352	0.204997	0.0982815	0.216699
Rnf24	-5.35326	-0.270172	8.63816e-08	2.32668e-06	0.625	0.73177	0.827722	1.01775
H2-DMa	-5.97281	-0.271455	2.33202e-09	7.81841e-08	0.110915	0.226925	0.123338	0.249722
Cox7a2l	-5.19361	-0.271982	2.06258e-07	5.24401e-06	0.616197	0.712902	0.809983	0.994832
Mrpl14	-5.4992	-0.272246	3.81525e-08	1.086e-06	0.480634	0.616012	0.607116	0.799745
Marcksl1	-5.7654	-0.272414	8.14657e-09	2.53489e-07	0.695423	0.786843	0.985232	1.19066
Znrf1	-5.03285	-0.272523	4.83246e-07	1.15609e-05	0.272887	0.384498	0.287267	0.428023
Uqcc2	-5.97381	-0.273318	2.31781e-09	7.78449e-08	0.658451	0.756247	0.930909	1.14457
Sgk3	-6.82282	-0.273718	8.92718e-12	3.91706e-10	0.0862676	0.213666	0.0890313	0.218458
Trim28	-6.62263	-0.274386	3.5287e-11	1.46081e-09	0.78169	0.870474	1.23137	1.46108
Rpl30	-6.05881	-0.274931	1.37134e-09	4.75689e-08	0.679577	0.787353	0.972709	1.18742
Btbd9	-5.59718	-0.275132	2.17864e-08	6.45224e-07	0.737676	0.829679	1.08922	1.29563
Hells	-5.80063	-0.276823	6.60683e-09	2.07271e-07	0.580986	0.73177	0.839467	1.07161
Hp1bp3	-5.25205	-0.277133	1.50412e-07	3.87592e-06	0.603873	0.706272	0.797984	0.990956
Racgap1	-6.08291	-0.277373	1.18021e-09	4.12381e-08	0.207746	0.343192	0.223196	0.374608
Smarca4	-5.12668	-0.277694	2.94898e-07	7.36975e-06	0.484155	0.603774	0.60032	0.779674
Anxa3	-5.62977	-0.279552	1.80454e-08	5.38618e-07	0.133803	0.242223	0.137194	0.264541
Ckap4	-6.38833	-0.279766	1.67706e-10	6.42581e-09	0.147887	0.283019	0.166733	0.314359
Nsd2	-5.83639	-0.280017	5.33449e-09	1.68465e-07	0.424296	0.570627	0.514328	0.707465
Rpl26	-10.2599	-0.280463	1.06815e-24	1.2479e-22	0.992958	0.993371	2.5027	2.70361
Ubash3a	-6.46727	-0.28061	9.97887e-11	3.94248e-09	0.139085	0.26874	0.139428	0.279985
Tmem97	-5.76001	-0.281114	8.41109e-09	2.61293e-07	0.403169	0.54105	0.47934	0.663885
Rabgap1l	-5.14882	-0.281171	2.62124e-07	6.59296e-06	0.241197	0.356961	0.26587	0.407434
Parp8	-5.87711	-0.282287	4.17485e-09	1.34938e-07	0.114437	0.226415	0.117515	0.243146
Tacc3	-5.49353	-0.282513	3.93973e-08	1.11643e-06	0.376761	0.498725	0.439047	0.613125
H4c9	-5.98508	-0.284103	2.16278e-09	7.31542e-08	0.294014	0.437532	0.338252	0.510735
Fcho1	-6.0588	-0.284338	1.37139e-09	4.75689e-08	0.205986	0.342682	0.219118	0.369196
H1f2	-5.67693	-0.284448	1.37135e-08	4.15838e-07	0.410211	0.54564	0.534449	0.733495
H2az1	-6.49254	-0.285069	8.44012e-11	3.37658e-09	0.707746	0.842937	1.12754	1.39016
Brd3	-5.81591	-0.28522	6.03054e-09	1.90132e-07	0.478873	0.620092	0.598427	0.798
Il16	-5.96811	-0.286194	2.40014e-09	8.03266e-08	0.158451	0.279449	0.164547	0.306801
Wasf2	-5.5421	-0.286315	2.98859e-08	8.59692e-07	0.491197	0.626211	0.616688	0.812592
Mndal	-5.23809	-0.287659	1.62245e-07	4.17517e-06	0.209507	0.325854	0.246437	0.390266
Nop10	-9.79377	-0.288863	1.19751e-22	1.21299e-20	0.97007	0.980622	2.38568	2.61367
Eif4b	-6.43735	-0.289402	1.21581e-10	4.72973e-09	0.536972	0.691994	0.712321	0.943317
Ttr	-6.18582	-0.28978	6.1779e-10	2.24515e-08	0.0299296	0.118307	0.0344743	0.132166
Dap	-5.63103	-0.290193	1.79133e-08	5.35514e-07	0.248239	0.36767	0.255674	0.406706
Rps9	-14.9855	-0.29025	9.13651e-51	2.76169e-48	1	1	3.50979	3.71857
Gas5	-8.92598	-0.291338	4.41781e-19	3.54972e-17	0.954225	0.988781	2.21299	2.47407
Rnf10	-6.30729	-0.291374	2.8397e-10	1.06659e-08	0.478873	0.628761	0.599751	0.813838
Zyx	-5.22937	-0.291482	1.70091e-07	4.37118e-06	0.582746	0.700153	0.781152	0.979041
Knl1	-6.09623	-0.292724	1.08602e-09	3.80865e-08	0.315141	0.462009	0.375252	0.559019
Zfp422	-5.33684	-0.293067	9.45798e-08	2.52606e-06	0.420775	0.54564	0.495196	0.671311
Hmga1	-6.28542	-0.294182	3.26959e-10	1.22084e-08	0.674296	0.776645	0.929667	1.14451
Rasgrp2	-6.2098	-0.294516	5.3052e-10	1.93538e-08	0.399648	0.554819	0.501892	0.708558
Tecr	-6.73034	-0.294883	1.69266e-11	7.29262e-10	0.778169	0.864355	1.19016	1.42249
BC035044	-5.73861	-0.295736	9.54574e-09	2.94142e-07	0.424296	0.580826	0.563585	0.769782
Syce2	-6.86227	-0.296114	6.7773e-12	3.01542e-10	0.558099	0.713921	0.746531	0.989119
Snrpe	-8.06393	-0.296243	7.38814e-16	4.78546e-14	0.887324	0.945436	1.67933	1.93514
Rps16	-7.49478	-0.297077	6.64086e-14	3.5031e-12	0.832746	0.90668	1.38143	1.62728
Zfp36	-5.11638	-0.300362	3.11461e-07	7.75314e-06	0.475352	0.589495	0.635743	0.827143
Rfc1	-5.85281	-0.300552	4.83333e-09	1.54173e-07	0.580986	0.690974	0.752834	0.957676
Ifi27	-6.68473	-0.300752	2.3135e-11	9.7685e-10	0.0704225	0.190209	0.0901618	0.226068
Hba-a2	2.01539	-0.301296	0.0438636	0.200598	0.785211	0.722081	1.38552	1.3292
Lockd	-5.90398	-0.30219	3.54841e-09	1.15905e-07	0.139085	0.257012	0.151374	0.289539
Mcm5	-5.95592	-0.303028	2.58614e-09	8.60977e-08	0.536972	0.665477	0.704735	0.918645
Atp8b4	-5.97565	-0.304427	2.29176e-09	7.71059e-08	0.0985915	0.207037	0.1042	0.234283
Hes6	-5.8392	-0.304955	5.24511e-09	1.65918e-07	0.306338	0.441611	0.334405	0.504259
mt-Nd3	-7.97432	-0.308685	1.53217e-15	9.62939e-14	0.890845	0.924528	1.58023	1.80592
Serf1	-5.87127	-0.308748	4.32468e-09	1.39348e-07	0.315141	0.444671	0.356543	0.535087
Ier2	-4.74624	-0.308904	2.07237e-06	4.37033e-05	0.600352	0.681795	0.83165	1.01924
Arid3a	-6.33882	-0.30946	2.31536e-10	8.7483e-09	0.204225	0.346252	0.223488	0.388987
Rps15	-14.9012	-0.311191	3.2355e-50	9.47901e-48	1	1	3.16825	3.39613
Rpl32	-17.2238	-0.311562	1.76113e-66	8.38431e-64	1	1	4.0263	4.24407
Ripor1	-6.28645	-0.312725	3.24813e-10	1.21521e-08	0.294014	0.448751	0.343237	0.530929
Cd34	-7.26553	-0.315304	3.7159e-13	1.84757e-11	0.628521	0.797042	0.996254	1.30601
Impa2	-6.09062	-0.31599	1.12474e-09	3.93721e-08	0.431338	0.563998	0.49989	0.697613
Tpt1	-6.2659	-0.319115	3.70676e-10	1.3733e-08	0.482394	0.620092	0.575421	0.784305
Ogfrl1	-6.30912	-0.319321	2.80624e-10	1.05611e-08	0.411972	0.554309	0.479531	0.683269
Klhl6	-6.17844	-0.322233	6.47394e-10	2.34825e-08	0.158451	0.284549	0.164487	0.313886
Gins2	-5.62362	-0.322545	1.87002e-08	5.56419e-07	0.359155	0.490566	0.415247	0.595256
Cpa3	-3.2215	-0.323148	0.00127522	0.0126545	0.230634	0.300867	0.40593	0.537318
Nusap1	-5.42691	-0.323172	5.73367e-08	1.58241e-06	0.286972	0.406935	0.360904	0.540179
Rps26	-14.579	-0.324676	3.82244e-48	1.05494e-45	1	0.99949	3.21457	3.4489
Ncapd2	-7.07559	-0.325259	1.4881e-12	7.04923e-11	0.276408	0.439572	0.304485	0.501479
Prc1	-5.32116	-0.325666	1.03108e-07	2.74231e-06	0.329225	0.439062	0.400218	0.580672
Tkt	-9.30181	-0.325734	1.38079e-20	1.22871e-18	0.911972	0.961244	1.74415	2.02335
Ptov1	-6.69327	-0.328378	2.1823e-11	9.23503e-10	0.489437	0.646609	0.611672	0.842998
Ddah1	-10.6425	-0.328667	1.88952e-26	2.36725e-24	0.97007	0.987251	2.17113	2.42355
H2ac11	-8.33174	-0.329282	7.96653e-17	5.65217e-15	0.0440141	0.187149	0.0389836	0.183556
Cst3	-7.50903	-0.329414	5.95673e-14	3.15972e-12	0.758803	0.838858	1.13816	1.39037
Fos	-5.02218	-0.330527	5.10878e-07	1.21631e-05	0.390845	0.501275	0.531782	0.726583
Cenpa	-5.38169	-0.331227	7.37909e-08	2.00743e-06	0.512324	0.623151	0.767763	0.991177
Timeless	-6.11272	-0.332102	9.79499e-10	3.47348e-08	0.264085	0.400306	0.281152	0.454498
Rps25	-12.4572	-0.332316	1.27736e-35	2.21135e-33	0.985915	0.989801	2.45604	2.69432
Phf14	-6.79885	-0.333734	1.05455e-11	4.59537e-10	0.639085	0.758797	0.882524	1.13286
Mapkapk2	-6.6811	-0.334377	2.37156e-11	9.9915e-10	0.323944	0.477817	0.363334	0.562833
Ckap2l	-6.48127	-0.33465	9.09511e-11	3.61583e-09	0.299296	0.446201	0.368459	0.57495
Cst7	-6.87996	-0.337289	5.98703e-12	2.67005e-10	0.216549	0.375319	0.245066	0.428911
Tnfaip8l2	-7.42176	-0.338017	1.15575e-13	5.99698e-12	0.100352	0.248853	0.111031	0.269264
Kctd14	-7.34288	-0.338537	2.09048e-13	1.06441e-11	0.135563	0.288628	0.145494	0.315204
Birc5	-7.36444	-0.338777	1.77889e-13	9.13081e-12	0.528169	0.7231	0.834488	1.14917
Runx1	-6.84333	-0.338794	7.7373e-12	3.42655e-10	0.401408	0.574197	0.499153	0.726808
Mgst3	-4.74958	-0.339389	2.03839e-06	4.30344e-05	0.325704	0.427843	0.38199	0.544509
Cbx5	-8.30501	-0.343062	9.98073e-17	6.98761e-15	0.815141	0.90821	1.44937	1.75426
Snhg8	-6.69446	-0.343324	2.16473e-11	9.20156e-10	0.522887	0.660377	0.65033	0.883661
Aurkb	-6.37768	-0.344053	1.79794e-10	6.86137e-09	0.297535	0.439572	0.335822	0.528285
Adgrg3	-7.69235	-0.344231	1.44462e-14	8.23652e-13	0.223592	0.407955	0.258255	0.464728
Tuba4a	-8.5034	-0.345823	1.84111e-17	1.3433e-15	0.778169	0.884753	1.31868	1.63084
Cks2	-6.67408	-0.348663	2.48786e-11	1.04353e-09	0.621479	0.72718	0.903961	1.15105
Sod1	-7.16401	-0.350142	7.83482e-13	3.80608e-11	0.558099	0.697093	0.72626	0.977147
Sptbn1	-7.56092	-0.350596	4.00226e-14	2.1652e-12	0.302817	0.490566	0.363884	0.593006
Rnaseh2b	-7.08553	-0.356308	1.38516e-12	6.59438e-11	0.43838	0.595105	0.526943	0.763202
Fscn1	-7.30459	-0.364716	2.78103e-13	1.39734e-11	0.140845	0.295258	0.154768	0.332577
Cks1b	-8.37816	-0.366774	5.37606e-17	3.84873e-15	0.68838	0.848037	1.13502	1.4784
Gmnn	-7.42372	-0.368621	1.13874e-13	5.92488e-12	0.496479	0.661907	0.63848	0.902529
Cdca3	-7.32579	-0.369132	2.37489e-13	1.206e-11	0.360915	0.534931	0.426358	0.661744
Zeb2	-6.53333	-0.370665	6.43241e-11	2.60622e-09	0.221831	0.36512	0.241453	0.425441
Tifab	-8.18611	-0.370864	2.69798e-16	1.82838e-14	0.0176056	0.140235	0.0150291	0.15675
Cdca7	-7.88664	-0.372369	3.10437e-15	1.90085e-13	0.577465	0.738399	0.77815	1.06668
Cdk5rap1	-8.12298	-0.372661	4.54867e-16	3.00765e-14	0.103873	0.26976	0.115792	0.297991
Iqgap2	-7.7601	-0.374604	8.48634e-15	4.95722e-13	0.415493	0.602754	0.506427	0.765658
Mcm6	-7.84543	-0.376175	4.31479e-15	2.61677e-13	0.693662	0.831719	1.04277	1.34378
Cdk1	-7.79579	-0.377055	6.40053e-15	3.77354e-13	0.512324	0.695054	0.780827	1.10013
Rgs1	-5.54627	-0.378319	2.91825e-08	8.40731e-07	0.228873	0.355431	0.298611	0.476662
Pimreg	-7.22365	-0.37862	5.06099e-13	2.50329e-11	0.126761	0.26925	0.126622	0.299096
Mcm7	-8.14445	-0.378732	3.81015e-16	2.54585e-14	0.640845	0.796022	0.928134	1.23467
Trf	-6.95916	-0.3788	3.42319e-12	1.56701e-10	0.107394	0.240694	0.109474	0.268
Rpl18a	-16.7859	-0.379546	3.09441e-63	1.33925e-60	0.998239	1	3.17103	3.45278
Dusp2	-6.96252	-0.381548	3.3424e-12	1.54115e-10	0.455986	0.625701	0.649766	0.922721
Paics	-8.89404	-0.385183	5.89257e-19	4.69507e-17	0.785211	0.904131	1.31311	1.63789
Top2a	-7.75314	-0.393706	8.96489e-15	5.22074e-13	0.565141	0.747578	0.997172	1.36485
Idh2	-9.12474	-0.397683	7.19072e-20	5.9796e-18	0.711268	0.856706	1.07053	1.40882
Apoa2	-6.79989	-0.398442	1.04697e-11	4.57282e-10	0.0633803	0.18103	0.0683601	0.203528
Xist	-7.57396	-0.398581	3.62026e-14	1.96412e-12	0.338028	0.54309	0.599238	0.937319
Pclaf	-8.50159	-0.39896	1.87005e-17	1.35921e-15	0.524648	0.736359	0.865489	1.24059
Nrm	-7.9907	-0.402146	1.34174e-15	8.46054e-14	0.360915	0.557879	0.425726	0.681395
Rps15a	-16.6557	-0.403495	2.75283e-62	1.13961e-59	0.996479	0.99898	2.90217	3.20195
Rps23	-10.6361	-0.406981	2.02345e-26	2.51847e-24	0.880282	0.946456	1.54283	1.86437
H2bc4	-7.51353	-0.417831	5.75556e-14	3.06154e-12	0.401408	0.581336	0.605463	0.914625
Il12a	-7.21064	-0.424165	5.56899e-13	2.74032e-11	0.126761	0.27384	0.139524	0.320768
Incenp	-7.52624	-0.427859	5.2223e-14	2.80136e-12	0.318662	0.474758	0.358671	0.599714
Ier3	-8.07784	-0.434688	6.59228e-16	4.34384e-14	0.253521	0.434982	0.301114	0.560893
Cenph	-9.2324	-0.436801	2.64639e-20	2.31171e-18	0.586268	0.779194	0.856311	1.21907
H1f4	-7.8139	-0.438656	5.5445e-15	3.30984e-13	0.521127	0.697093	0.816433	1.15498
Sox4	-7.94878	-0.439876	1.88353e-15	1.16455e-13	0.542254	0.717491	0.74461	1.05323
Cenpf	-7.99458	-0.443854	1.3002e-15	8.2426e-14	0.274648	0.461499	0.355306	0.624319
Cd69	-7.72963	-0.451166	1.07861e-14	6.20541e-13	0.211268	0.389087	0.259832	0.495108
Cmtm7	-11.8536	-0.458505	2.0617e-32	3.29923e-30	0.876761	0.965324	1.77807	2.2094
Tubb5	-12.9218	-0.461274	3.39262e-38	6.59241e-36	0.919014	0.974503	2.14524	2.59062
Tuba1b	-13.9098	-0.468078	5.52178e-44	1.33103e-41	0.943662	0.987251	2.38893	2.8535
H4c4	-7.61186	-0.474546	2.70178e-14	1.5e-12	0.484155	0.63284	0.697317	1.00697
H1f5	-7.6715	-0.480103	1.69993e-14	9.66322e-13	0.346831	0.516063	0.443993	0.72385
Hmgb2	-11.6926	-0.4827	1.38985e-31	2.15178e-29	0.84331	0.946456	1.70008	2.15568
Tmsb10	-11.501	-0.482858	1.30381e-30	1.90989e-28	0.867958	0.947986	1.48765	1.88308
Ifi203	-7.97003	-0.484661	1.58638e-15	9.90471e-14	0.242958	0.432432	0.308535	0.566418
Mki67	-9.17127	-0.491547	4.67496e-20	3.93917e-18	0.547535	0.748088	0.904671	1.32124
Dlk1	-8.05587	-0.491719	7.89131e-16	5.07683e-14	0.204225	0.383988	0.238615	0.480913
Cdca8	-9.08434	-0.492713	1.04332e-19	8.56378e-18	0.491197	0.676186	0.666976	1.01176
Lig1	-9.59354	-0.500765	8.5113e-22	8.10403e-20	0.559859	0.747068	0.77749	1.14566
H2az2	-9.94478	-0.501445	2.65751e-23	2.8272e-21	0.644366	0.810301	0.915264	1.29976
Sell	-8.55347	-0.507412	1.19445e-17	8.74841e-16	0.114437	0.292708	0.137789	0.36671
Ccl4	-7.1474	-0.508474	8.84362e-13	4.27434e-11	0.0651408	0.192759	0.0957384	0.277536
Psmb8	-10.1978	-0.508851	2.02808e-24	2.29886e-22	0.586268	0.774095	0.816883	1.20437
H2ax	-9.77582	-0.510245	1.43001e-22	1.43324e-20	0.68662	0.82152	1.09306	1.48801
Stmn1	-13.1443	-0.520158	1.83374e-39	3.71489e-37	0.825704	0.946456	1.45213	1.92803
H2ac4	-9.10296	-0.529332	8.79064e-20	7.27827e-18	0.246479	0.445181	0.268948	0.553002
Ccnb2	-9.18495	-0.536345	4.11718e-20	3.50016e-18	0.577465	0.779194	1.00988	1.45163
Flt3	-9.79082	-0.537223	1.23295e-22	1.24228e-20	0.0739437	0.267211	0.080904	0.319206
H2ac8	-9.09253	-0.538678	9.67644e-20	7.97699e-18	0.431338	0.631311	0.591808	0.947968
Emb	-8.21586	-0.539884	2.10641e-16	1.44289e-14	0.549296	0.690974	0.866868	1.23338
Tyrobp	-9.24076	-0.541251	2.44747e-20	2.15774e-18	0.433099	0.63845	0.596353	0.961014
Gm9844	-13.2672	-0.55357	3.58807e-40	7.67726e-38	0.786972	0.924018	1.25534	1.73649
Igfbp4	-12.0906	-0.570182	1.18423e-33	1.96098e-31	0.681338	0.883733	1.0542	1.52992
Ighm	-9.21229	-0.570234	3.19249e-20	2.76339e-18	0.00880282	0.151453	0.0113765	0.20472
Gm42418	-12.45	-0.570366	1.39804e-35	2.39846e-33	0.765845	0.926058	1.3516	1.89049
Alb	-8.00062	-0.575622	1.23795e-15	7.88436e-14	0.117958	0.279449	0.128189	0.333968
Dcaf13	-10.9592	-0.576113	6.00231e-28	7.8289e-26	0.179577	0.420704	0.173395	0.472841
Satb1	-11.5378	-0.579384	8.50295e-31	1.25521e-28	0.0457746	0.27486	0.0453642	0.304052
Afp	-8.48153	-0.597903	2.22243e-17	1.60919e-15	0.132042	0.307496	0.142901	0.377599
Myc	-10.2251	-0.613993	1.53125e-24	1.7566e-22	0.5	0.691994	0.67235	1.07375
Fcer1g	-10.3194	-0.621337	5.75971e-25	6.7705e-23	0.367958	0.596124	0.463384	0.845329
Klf2	-10.4474	-0.658703	1.50669e-25	1.79324e-23	0.0985915	0.318205	0.110913	0.398164
Cd52	-11.4608	-0.659543	2.07474e-30	3.01597e-28	0.290493	0.567568	0.358446	0.756695
Ccl3	-9.98209	-0.661925	1.82571e-23	1.9754e-21	0.0193662	0.189699	0.020949	0.253945
Rps20	-26.5505	-0.681638	2.53496e-155	6.03415e-152	0.998239	1	3.14203	3.64848
Cd27	-11.5494	-0.693268	7.43079e-31	1.11421e-28	0.235915	0.513004	0.291016	0.681425
Serpinb1a	-12.1208	-0.701121	8.19175e-34	1.36838e-31	0.27993	0.563998	0.331995	0.7473
Macroh2a1	-16.0338	-0.716233	7.42394e-58	2.61804e-55	0.950704	0.982152	2.06882	2.6333
Ctsg	-9.73636	-0.818694	2.10985e-22	2.10355e-20	0.102113	0.303417	0.144547	0.478987
Prtn3	-13.6086	-0.89778	3.56074e-42	8.37126e-40	0.626761	0.857726	1.15308	1.85902
Rgs2	-13.9919	-0.911078	1.7474e-44	4.26613e-42	0.350352	0.675166	0.475172	1.0503
Orc5	-17.8716	-0.916014	1.96165e-71	1.03766e-68	0.47007	0.8205	0.607593	1.28391
Plac8	-14.218	-0.939784	7.08655e-46	1.84862e-43	0.487676	0.776645	0.810563	1.51631
Ramp1	-17.98	-0.981619	2.79643e-72	1.61371e-69	0.514085	0.843957	0.693719	1.42691
Hmga2	-17.9744	-1.01984	3.09313e-72	1.73242e-69	0.572183	0.859765	0.821848	1.57758
Ccl9	-14.6174	-1.0254	2.17574e-48	6.18396e-46	0.0827465	0.409485	0.0889425	0.556243
Mpo	-18.4964	-1.15098	2.20935e-76	1.45078e-73	0.607394	0.935237	1.42581	2.64279
Rpl22l1	-29.1905	-1.47175	2.55667e-187	9.73733e-184	0.732394	0.985722	1.20389	2.43699
Percentage of cells in each cell cycle phase per cluster
	TCells_Dcaf13fl_fl	TCells_Dcaf13CKO	ProEryth_Dcaf13fl_fl	ProEryth_Dcaf13CKO	Pre_B_Dcaf13fl_fl	NK_Dcaf13fl_fl	NK_Dcaf13CKO	MPs_Dcaf13fl_fl	MPs_Dcaf13CKO	MEP_Dcaf13fl_fl	MEP_Dcaf13CKO	ILC3_Dcaf13fl_fl	ILC3_Dcaf13CKO	HSCs_Dcaf13fl_fl	HSCs_Dcaf13CKO	GMP_Dcaf13fl_fl	GMP_Dcaf13CKO	Erythrocytes_Dcaf13fl_fl	Erythrocytes_Dcaf13CKO	Basophils_Dcaf13fl_fl	Basophils_Dcaf13CKO
G0/G1	0.821429	1	0.220233	0.394797	0.21875	0.177419	0.56	0.216995	0.385965	0.37037	0.799049	0.2	0.833333	0.293218	0.554577	0.333644	0.357282	0.0675676	0.157769	0.344294	0.311567
G2M	0.0357143	0	0.525951	0.39538	0.34375	0.467742	0.44	0.509863	0.45614	0.485597	0.167675	0.4	0.166667	0.423253	0.269366	0.403173	0.450485	0.69004	0.63119	0.478723	0.548507
S	0.142857	0	0.253816	0.209823	0.4375	0.354839	0	0.273141	0.157895	0.144033	0.0332757	0.4	0	0.283529	0.176056	0.263182	0.192233	0.242392	0.211042	0.176983	0.139925

## Sheet: Supplementary table S3
Table S3. List of differentially translated genes by polysome profiling.
ensembl_gene_id	Symbol	Mean_KO	Mean_CT	FC	logFC	Regulated.Type
ENSMUSG00000000031	H19	0.271968	0.582039	0.467268	-1.09768	Down
ENSMUSG00000000056	Narf	0.232088	1.47019	0.157862	-2.66326	Down
ENSMUSG00000000127	Fer	3.18182	1.50162	2.11893	1.08333	Up
ENSMUSG00000000142	Axin2	0	3.66527	0.272831	-1.87392	Down
ENSMUSG00000000149	Gna12	0.735263	1.49226	0.492717	-1.02117	Down
ENSMUSG00000000154	Slc22a18	1.34424	0.376619	3.56922	1.83561	Up
ENSMUSG00000000194	Gpr107	0.565708	2.04344	0.276841	-1.85287	Down
ENSMUSG00000000266	Mid2	2.44157	0.166382	14.6745	3.87524	Up
ENSMUSG00000000303	Cdh1	1.1694	0.282395	4.14103	2.04999	Up
ENSMUSG00000000317	Bcl6b	0.122065	0.757339	0.161176	-2.63329	Down
ENSMUSG00000000318	Clec10a	0	3.15521	0.316937	-1.65773	Down
ENSMUSG00000000320	Alox12	0.77788	2.33968	0.332473	-1.58869	Down
ENSMUSG00000000340	Dbt	0.192163	0.542903	0.353956	-1.49836	Down
ENSMUSG00000000346	Dazap2	0.127624	0.627777	0.203295	-2.29835	Down
ENSMUSG00000000416	Cttnbp2	2.89199	0	2.89199	1.53206	Up
ENSMUSG00000000420	Galnt1	0.734902	1.76692	0.415924	-1.26561	Down
ENSMUSG00000000530	Acvrl1	2.50392	0.690215	3.62774	1.85907	Up
ENSMUSG00000000561	Wdr77	0.280527	1.01184	0.277245	-1.85077	Down
ENSMUSG00000000581	C1d	0.267107	0.539571	0.495036	-1.0144	Down
ENSMUSG00000000690	Hoxb6	2.31387	0.278725	8.30163	3.05339	Up
ENSMUSG00000000708	Kat2b	2.29061	0.957655	2.3919	1.25816	Up
ENSMUSG00000000743	Chmp1a	1.00864	2.18649	0.461303	-1.11621	Down
ENSMUSG00000000751	Rpa1	0.707069	1.85317	0.381545	-1.39007	Down
ENSMUSG00000000782	Tcf7	0	2.92414	0.34198	-1.54801	Down
ENSMUSG00000000823	Zfp512b	1.06065	2.26697	0.467873	-1.09581	Down
ENSMUSG00000000827	Tpd52l2	0.489805	1.41111	0.347106	-1.52655	Down
ENSMUSG00000000861	Bcl11a	0.449187	1.22015	0.36814	-1.44167	Down
ENSMUSG00000000876	Pxmp4	0.440121	1.25639	0.350307	-1.51331	Down
ENSMUSG00000000881	Dlg3	0.317958	1.32041	0.240802	-2.05408	Down
ENSMUSG00000000884	Gnb1l	0.497738	1.06251	0.468453	-1.09402	Down
ENSMUSG00000000938	Hoxa10	0.762725	0.284752	2.67856	1.42146	Up
ENSMUSG00000000957	Mmp14	1.51288	0.57031	2.65273	1.40748	Up
ENSMUSG00000000959	Oxa1l	0.706002	1.48573	0.475188	-1.07343	Down
ENSMUSG00000000976	Heatr6	0.335566	1.47381	0.227687	-2.13488	Down
ENSMUSG00000000982	Ccl3	1.26736	0.542884	2.3345	1.22311	Up
ENSMUSG00000001017	Chtop	0.519213	1.32589	0.391595	-1.35257	Down
ENSMUSG00000001025	S100a6	0.381801	0.089774	4.25291	2.08845	Up
ENSMUSG00000001029	Icam2	0.57763	1.63748	0.352756	-1.50326	Down
ENSMUSG00000001036	Epn2	0	5.05996	0.19763	-2.33913	Down
ENSMUSG00000001039	B9d1	0.0519254	0.991443	0.0523736	-4.25502	Down
ENSMUSG00000001062	Vps9d1	0.384373	0.971355	0.395708	-1.33749	Down
ENSMUSG00000001089	Luzp1	0.547603	1.28201	0.427144	-1.22721	Down
ENSMUSG00000001123	Lgals9	0.777326	1.78873	0.43457	-1.20234	Down
ENSMUSG00000001131	Timp1	0.691646	0.188657	3.66615	1.87427	Up
ENSMUSG00000001156	Mxd1	0.764711	1.83796	0.416066	-1.26512	Down
ENSMUSG00000001157	Gmcl1	0.237212	0.773754	0.306574	-1.70569	Down
ENSMUSG00000001227	Sema6b	0.328378	1.44266	0.227619	-2.1353	Down
ENSMUSG00000001288	Rarg	0.436167	2.24889	0.193947	-2.36626	Down
ENSMUSG00000001348	Acp5	0.617222	1.63244	0.378099	-1.40317	Down
ENSMUSG00000001403	Ube2c	0.16945	0.428189	0.395736	-1.33739	Down
ENSMUSG00000001418	Glmp	0.496685	1.30024	0.381995	-1.38837	Down
ENSMUSG00000001435	Col18a1	1.18177	0.460811	2.56454	1.3587	Up
ENSMUSG00000001441	Npepps	0.386493	1.21452	0.318228	-1.65187	Down
ENSMUSG00000001445	Mrpl10	0.360504	0.78903	0.456895	-1.13007	Down
ENSMUSG00000001467	Cyp51	0.409589	1.0187	0.40207	-1.31448	Down
ENSMUSG00000001472	Tcf25	0.683058	1.59116	0.429283	-1.22	Down
ENSMUSG00000001473	Tubb6	0.771067	0.318286	2.42257	1.27654	Up
ENSMUSG00000001507	Itga3	0.770579	0.0373048	20.6563	4.36851	Up
ENSMUSG00000001555	Fkbp10	1.57868	0.771311	2.04675	1.03333	Up
ENSMUSG00000001604	Tcea3	3.49806	0.615989	5.67877	2.50558	Up
ENSMUSG00000001661	Hoxc6	3.04408	0	3.04408	1.60601	Up
ENSMUSG00000001663	Gstt1	1.35065	0.580641	2.32614	1.21794	Up
ENSMUSG00000001687	Ubl3	0.376345	0.872749	0.431218	-1.21351	Down
ENSMUSG00000001700	Gramd2b	0.243688	0.539522	0.451673	-1.14665	Down
ENSMUSG00000001729	Akt1	0.882689	2.10636	0.419058	-1.25478	Down
ENSMUSG00000001739	Cldn15	0.259121	1.31656	0.196817	-2.34507	Down
ENSMUSG00000001741	Il16	0	2.36076	0.423592	-1.23925	Down
ENSMUSG00000001761	Smo	0.222755	1.45413	0.153188	-2.70662	Down
ENSMUSG00000001768	Rin2	1.36387	0.404587	3.37102	1.75319	Up
ENSMUSG00000001833	Septin7	0.353414	0.90204	0.391794	-1.35183	Down
ENSMUSG00000001864	Aif1l	0.547801	0.135443	4.04451	2.01596	Up
ENSMUSG00000001942	Siae	0.743051	1.61592	0.459832	-1.12082	Down
ENSMUSG00000001964	Emd	0.0432972	0.702756	0.0616105	-4.02068	Down
ENSMUSG00000001986	Gria3	0.182147	1.73652	0.104892	-3.25303	Down
ENSMUSG00000002006	Pdzd4	0	2.02689	0.493366	-1.01927	Down
ENSMUSG00000002015	Bcap31	0.627275	1.3936	0.450111	-1.15165	Down
ENSMUSG00000002031	Ift46	2.23958	0.621921	3.60107	1.84843	Up
ENSMUSG00000002033	Cd3g	0	2.353	0.424989	-1.2345	Down
ENSMUSG00000002043	Trappc6a	0.549017	1.20838	0.454343	-1.13815	Down
ENSMUSG00000002104	Rapsn	0.784613	1.60041	0.490257	-1.02839	Down
ENSMUSG00000002105	Slc39a13	0.609667	1.33532	0.456569	-1.13109	Down
ENSMUSG00000002107	Celf2	0.608549	1.48381	0.410127	-1.28586	Down
ENSMUSG00000002108	Nr1h3	0.455003	1.00855	0.451144	-1.14834	Down
ENSMUSG00000002111	Spi1	0.358921	1.16171	0.308959	-1.69451	Down
ENSMUSG00000002129	Sf3a1	0.337668	1.25641	0.268755	-1.89563	Down
ENSMUSG00000002190	Clgn	0	2.72382	0.367131	-1.44563	Down
ENSMUSG00000002204	Napsa	0.710708	1.72789	0.411315	-1.28169	Down
ENSMUSG00000002221	Paxip1	0.492339	1.15878	0.424877	-1.23488	Down
ENSMUSG00000002222	Rmnd5a	0.863245	1.75586	0.491636	-1.02434	Down
ENSMUSG00000002228	Ppm1j	1.38113	0.658242	2.0982	1.06916	Up
ENSMUSG00000002233	Rhoc	0.759318	0.265841	2.85629	1.51414	Up
ENSMUSG00000002274	Metrn	0.266732	0.670697	0.397693	-1.33027	Down
ENSMUSG00000002280	Ciao3	0.422461	0.980126	0.431027	-1.21415	Down
ENSMUSG00000002289	Angptl4	0.216322	0.981476	0.220405	-2.18177	Down
ENSMUSG00000002297	Dbf4	0.239771	0.994414	0.241118	-2.05219	Down
ENSMUSG00000002320	Tm9sf1	0.0450317	0.74082	0.0607864	-4.04011	Down
ENSMUSG00000002326	Gmpr2	0.221204	2.73593	0.0808515	-3.62858	Down
ENSMUSG00000002332	Dhrs1	0.711099	1.53214	0.464121	-1.10743	Down
ENSMUSG00000002345	Borcs8	0.572486	1.31207	0.436324	-1.19653	Down
ENSMUSG00000002396	Ocel1	0.242602	0.884526	0.274273	-1.86631	Down
ENSMUSG00000002409	Dyrk1b	1.55813	0.678144	2.29763	1.20015	Up
ENSMUSG00000002413	Braf	0.560943	1.81519	0.309027	-1.69419	Down
ENSMUSG00000002416	Ndufb2	0.726912	1.7995	0.403953	-1.30774	Down
ENSMUSG00000002428	Hltf	0.162907	1.75039	0.0930691	-3.42555	Down
ENSMUSG00000002679	Med6	0.257102	0.930904	0.276186	-1.85629	Down
ENSMUSG00000002688	Prkd1	0.910005	0.409271	2.22348	1.15282	Up
ENSMUSG00000002718	Cse1l	0.28069	0.799109	0.351253	-1.50942	Down
ENSMUSG00000002768	Mea1	0.509317	1.03815	0.490599	-1.02738	Down
ENSMUSG00000002769	Gnmt	0	2.0693	0.483255	-1.04914	Down
ENSMUSG00000002799	Jag2	3.10976	1.08494	2.86629	1.51918	Up
ENSMUSG00000002835	Chaf1a	3.87353	1.80498	2.14603	1.10167	Up
ENSMUSG00000002845	Tmem39a	0.452207	1.1787	0.38365	-1.38214	Down
ENSMUSG00000002846	Timmdc1	0.410265	0.887524	0.462258	-1.11323	Down
ENSMUSG00000002847	Pla1a	0	3.99429	0.250358	-1.99794	Down
ENSMUSG00000002881	Nab1	0.205713	0.689146	0.298504	-1.74418	Down
ENSMUSG00000002908	Kcnn1	0	4.23687	0.236023	-2.083	Down
ENSMUSG00000002944	Cd36	0.988814	0.310257	3.18708	1.67223	Up
ENSMUSG00000002968	Med25	0.557719	1.32449	0.421081	-1.24783	Down
ENSMUSG00000002992	Apoc2	0	2.53439	0.394573	-1.34164	Down
ENSMUSG00000002997	Prkar2b	0.589647	1.68065	0.350844	-1.5111	Down
ENSMUSG00000003037	Rab8a	0.642001	1.33143	0.48219	-1.05232	Down
ENSMUSG00000003039	Fam32a	0.521614	1.24517	0.41891	-1.25529	Down
ENSMUSG00000003051	Elf3	1.05889	0.337007	3.14204	1.6517	Up
ENSMUSG00000003062	Stard3nl	0.00820236	0.257321	0.031876	-4.97138	Down
ENSMUSG00000003068	Stk11	0.537841	1.35773	0.396133	-1.33594	Down
ENSMUSG00000003154	Foxj2	0.15261	1.42424	0.107152	-3.22228	Down
ENSMUSG00000003161	Sri	0.420517	1.33168	0.315779	-1.66301	Down
ENSMUSG00000003166	Dgcr2	0.893234	2.18469	0.408861	-1.29032	Down
ENSMUSG00000003198	Zfp959	0.0684919	0.421779	0.162388	-2.62248	Down
ENSMUSG00000003208	Yju2	0.369971	1.05812	0.349648	-1.51602	Down
ENSMUSG00000003299	Mrpl4	0.843706	1.77502	0.475322	-1.07302	Down
ENSMUSG00000003346	Abhd17a	0.6508	1.42014	0.458265	-1.12575	Down
ENSMUSG00000003348	Mob3a	0.77191	1.62448	0.475174	-1.07347	Down
ENSMUSG00000003452	Bicd1	2.71759	0.647043	4.20001	2.07039	Up
ENSMUSG00000003464	Pex19	0.520834	1.42775	0.364794	-1.45485	Down
ENSMUSG00000003469	Phyhip	0	2.32447	0.430205	-1.2169	Down
ENSMUSG00000003534	Ddr1	1.23347	0.0989527	12.4653	3.63984	Up
ENSMUSG00000003541	Ier3	0.42688	0.926238	0.460876	-1.11755	Down
ENSMUSG00000003545	Fosb	0.371016	0.944864	0.392666	-1.34862	Down
ENSMUSG00000003549	Ercc1	0.51361	1.76106	0.291648	-1.7777	Down
ENSMUSG00000003617	Cp	3.11749	0.607325	5.13315	2.35984	Up
ENSMUSG00000003644	Rps6ka1	1.08833	2.66462	0.408438	-1.29181	Down
ENSMUSG00000003721	Insig2	0.359076	0.940048	0.381976	-1.38844	Down
ENSMUSG00000003746	Man1a	0.389482	1.11566	0.349103	-1.51828	Down
ENSMUSG00000003752	Itpkc	0	2.68094	0.373003	-1.42274	Down
ENSMUSG00000003779	Kif20a	16.8557	0.761311	22.1403	4.46861	Up
ENSMUSG00000003848	Nob1	0.330352	0.87545	0.377351	-1.40602	Down
ENSMUSG00000003849	Nqo1	0.560142	1.38148	0.405465	-1.30235	Down
ENSMUSG00000003863	Ppfia3	0.0180456	0.246655	0.0731612	-3.77278	Down
ENSMUSG00000003865	Gys1	1.59999	0.544446	2.93874	1.5552	Up
ENSMUSG00000003882	Il7r	0.777407	0.256728	3.02814	1.59843	Up
ENSMUSG00000003929	Zfp81	0.174937	1.20819	0.144792	-2.78795	Down
ENSMUSG00000004044	Cavin1	0.353012	0.99446	0.354979	-1.4942	Down
ENSMUSG00000004069	Dnaja3	0.570344	1.3008	0.438456	-1.18949	Down
ENSMUSG00000004127	Trmt10a	0.432495	0.983448	0.439774	-1.18517	Down
ENSMUSG00000004187	Kifc2	0.476382	1.14052	0.417687	-1.25951	Down
ENSMUSG00000004221	Ikbkg	0.803769	2.23495	0.359635	-1.47539	Down
ENSMUSG00000004270	Lpcat3	0.702939	1.79296	0.392055	-1.35087	Down
ENSMUSG00000004319	Clcn3	0.485385	1.44567	0.33575	-1.57454	Down
ENSMUSG00000004446	Bid	0.506452	1.10144	0.459807	-1.1209	Down
ENSMUSG00000004473	Clec11a	0	3.32185	0.301037	-1.73199	Down
ENSMUSG00000004508	Gab2	0.798123	1.97319	0.404483	-1.30585	Down
ENSMUSG00000004561	Mettl17	0.715108	1.4446	0.495023	-1.01443	Down
ENSMUSG00000004612	Nkg7	0.863951	1.94427	0.444358	-1.17021	Down
ENSMUSG00000004633	Chn2	2.25596	0.884479	2.55061	1.35084	Up
ENSMUSG00000004655	Aqp1	0.846445	2.42521	0.349019	-1.51862	Down
ENSMUSG00000004709	Cd244a	0.657973	1.93315	0.340364	-1.55485	Down
ENSMUSG00000004771	Rab11a	0.515112	1.12883	0.456323	-1.13187	Down
ENSMUSG00000004788	Eif2b2	0.619888	1.29089	0.480201	-1.05829	Down
ENSMUSG00000004837	Grap	0.525834	1.0983	0.47877	-1.06259	Down
ENSMUSG00000004843	Chmp2b	0.198357	0.590395	0.335973	-1.57358	Down
ENSMUSG00000004849	Ap1s1	0.766085	1.61459	0.474478	-1.07559	Down
ENSMUSG00000004864	Mapk13	0.885389	0.363238	2.43749	1.2854	Up
ENSMUSG00000004865	Srpk1	0.613025	1.46806	0.417576	-1.25989	Down
ENSMUSG00000004880	Lbr	0.299477	1.38698	0.215919	-2.21144	Down
ENSMUSG00000004885	Crabp2	2.15713	0.757602	2.84732	1.5096	Up
ENSMUSG00000004891	Nes	0.656143	0.263519	2.48993	1.3161	Up
ENSMUSG00000004896	Mettl25b	1.20309	0.51109	2.35397	1.2351	Up
ENSMUSG00000004936	Map2k1	0.603642	1.97162	0.306166	-1.70761	Down
ENSMUSG00000004951	Hspb1	0.61121	0.0945793	6.46241	2.69207	Up
ENSMUSG00000004994	Yju2b	1.55499	0.691656	2.24822	1.16878	Up
ENSMUSG00000005043	Sgsh	0.62335	2.71649	0.229469	-2.12363	Down
ENSMUSG00000005102	Eif2ak4	0.702694	1.6634	0.422444	-1.24317	Down
ENSMUSG00000005107	Slc2a9	0	2.20661	0.453185	-1.14183	Down
ENSMUSG00000005161	Prdx2	0.577849	1.16942	0.494132	-1.01703	Down
ENSMUSG00000005225	Plekha8	0.841651	1.75315	0.48008	-1.05865	Down
ENSMUSG00000005233	Spc25	0.331383	0.946467	0.350127	-1.51405	Down
ENSMUSG00000005320	Fgfr4	0	2.65296	0.376937	-1.4076	Down
ENSMUSG00000005360	Slc1a3	0	5.66311	0.176581	-2.50159	Down
ENSMUSG00000005371	Fbxo11	0.428965	0.994812	0.431202	-1.21357	Down
ENSMUSG00000005374	Tbl2	0.846948	1.74622	0.485018	-1.04389	Down
ENSMUSG00000005469	Prkaca	0.429526	1.42246	0.301959	-1.72757	Down
ENSMUSG00000005501	Usp40	0.5111	1.17648	0.434431	-1.2028	Down
ENSMUSG00000005534	Insr	0.686601	1.42192	0.482868	-1.0503	Down
ENSMUSG00000005583	Mef2c	0.351051	1.57522	0.222858	-2.1658	Down
ENSMUSG00000005615	Pcyt1a	0	4.56887	0.218873	-2.19184	Down
ENSMUSG00000005674	Tomm40l	0.524057	1.16561	0.449599	-1.15329	Down
ENSMUSG00000005686	Ampd3	0.601376	1.442	0.417043	-1.26173	Down
ENSMUSG00000005698	Ctcf	0.305856	1.0269	0.297845	-1.74737	Down
ENSMUSG00000005705	Agrp	0	2.4858	0.402284	-1.31371	Down
ENSMUSG00000005774	Rfx5	8.57932	0.689133	12.4494	3.63801	Up
ENSMUSG00000005800	Mmp8	0	3.80996	0.26247	-1.92977	Down
ENSMUSG00000005803	Sqor	0.280127	0.656105	0.426954	-1.22785	Down
ENSMUSG00000005804	Bloc1s6	0.727177	2.07979	0.34964	-1.51606	Down
ENSMUSG00000005846	Rsl1d1	0.156715	0.575306	0.272404	-1.87618	Down
ENSMUSG00000005893	Nr2c2	0.0982924	0.965909	0.101762	-3.29674	Down
ENSMUSG00000005936	Kctd20	0.661916	1.43009	0.462849	-1.11139	Down
ENSMUSG00000005983	1700037C18Rik	1.08766	2.22746	0.488298	-1.03417	Down
ENSMUSG00000006057	Atp5mc1	0.792366	1.86855	0.424054	-1.23768	Down
ENSMUSG00000006058	Snf8	0.225905	0.489782	0.461237	-1.11642	Down
ENSMUSG00000006095	Tbcb	2.68337	1.07014	2.50748	1.32624	Up
ENSMUSG00000006191	Cdkal1	0	2.35633	0.424389	-1.23654	Down
ENSMUSG00000006262	Mob1b	0.317688	0.90583	0.350714	-1.51163	Down
ENSMUSG00000006288	Ttc5	0.419648	1.23662	0.339351	-1.55915	Down
ENSMUSG00000006289	Osgep	0.870719	0.415932	2.09341	1.06586	Up
ENSMUSG00000006301	Tmbim1	0.558431	1.41905	0.393524	-1.34548	Down
ENSMUSG00000006342	Susd2	0	7.43695	0.134464	-2.89471	Down
ENSMUSG00000006378	Gcat	0.556073	1.135	0.489932	-1.02935	Down
ENSMUSG00000006386	Tek	3.66416	1.12858	3.24671	1.69898	Up
ENSMUSG00000006423	Steep1	0.437843	0.957055	0.45749	-1.12819	Down
ENSMUSG00000006435	Neurl1a	0	2.29048	0.436591	-1.19565	Down
ENSMUSG00000006445	Epha2	0.404075	0.194003	2.08283	1.05854	Up
ENSMUSG00000006456	Rbm14	0.504042	1.15209	0.437504	-1.19263	Down
ENSMUSG00000006464	Bbs1	0	2.14464	0.466279	-1.10073	Down
ENSMUSG00000006494	Pdk1	0.585772	1.64194	0.356755	-1.48699	Down
ENSMUSG00000006527	Sfmbt1	0.808214	1.88799	0.428081	-1.22405	Down
ENSMUSG00000006529	Itih1	4.27817	1.45217	2.94605	1.55878	Up
ENSMUSG00000006567	Atp7b	0.276805	1.58684	0.174438	-2.51922	Down
ENSMUSG00000006574	Slc4a1	0.879747	2.22521	0.395354	-1.33878	Down
ENSMUSG00000006638	Abhd1	2.48869	1.2084	2.05949	1.04229	Up
ENSMUSG00000006705	Pknox1	0.608114	2.47794	0.245412	-2.02672	Down
ENSMUSG00000006800	Sulf2	1.2436	0.198266	6.27237	2.64901	Up
ENSMUSG00000006818	Sod2	0.775247	1.73762	0.446153	-1.16439	Down
ENSMUSG00000007030	Vwa7	0	15.5999	0.0641031	-3.96346	Down
ENSMUSG00000007411	Mark3	0.16641	1.02334	0.162615	-2.62047	Down
ENSMUSG00000007458	M6pr	0.522256	1.08619	0.480814	-1.05645	Down
ENSMUSG00000007476	Lrrc8a	0.589376	1.44255	0.408566	-1.29136	Down
ENSMUSG00000007617	Homer1	0.0387263	1.05372	0.0367521	-4.76603	Down
ENSMUSG00000007646	Rad51c	0.262915	0.781681	0.336346	-1.57198	Down
ENSMUSG00000007656	Arpp19	2.15363	0.699384	3.07933	1.62262	Up
ENSMUSG00000007659	Bcl2l1	0.829033	1.88635	0.439491	-1.18609	Down
ENSMUSG00000007721	Ccdc124	0.944925	1.94483	0.485865	-1.04137	Down
ENSMUSG00000007783	Cpt1c	0.535349	1.20605	0.443888	-1.17173	Down
ENSMUSG00000007836	Hnrnpa0	0.723332	1.98624	0.364172	-1.45731	Down
ENSMUSG00000007837	Prrg2	0.419833	1.17278	0.357982	-1.48204	Down
ENSMUSG00000007850	Hnrnph1	0.596014	1.45973	0.408305	-1.29228	Down
ENSMUSG00000007892	Rplp1	0.11884	0.251472	0.472576	-1.08138	Down
ENSMUSG00000007989	Fzd3	0.158943	0.407568	0.389979	-1.35853	Down
ENSMUSG00000008035	Mid1ip1	0.409959	1.19956	0.341757	-1.54896	Down
ENSMUSG00000008036	Ap2s1	0.565826	1.16514	0.485628	-1.04208	Down
ENSMUSG00000008136	Fhl2	1.11784	0.19015	5.87872	2.5555	Up
ENSMUSG00000008167	Fbxw9	0.418398	0.909355	0.460104	-1.11997	Down
ENSMUSG00000008384	Sertad1	0.22064	0.532706	0.414187	-1.27165	Down
ENSMUSG00000008393	Carhsp1	0.828491	1.69912	0.487599	-1.03623	Down
ENSMUSG00000008398	Elk3	0.225264	0.659446	0.341596	-1.54964	Down
ENSMUSG00000008540	Mgst1	1.79673	0.864688	2.07789	1.05512	Up
ENSMUSG00000008763	Man1a2	0.785336	1.60824	0.488319	-1.03411	Down
ENSMUSG00000008822	Acyp1	0.431475	1.44005	0.299625	-1.73877	Down
ENSMUSG00000008843	Cldn13	0.370182	1.48472	0.249327	-2.00389	Down
ENSMUSG00000008859	Rala	0.37639	0.759625	0.495495	-1.01306	Down
ENSMUSG00000009035	Tmem184b	0.605672	1.47502	0.410619	-1.28413	Down
ENSMUSG00000009293	Ube2g2	0.849213	1.71849	0.494162	-1.01694	Down
ENSMUSG00000009378	Slc16a12	6.04125	1.29716	4.6573	2.21949	Up
ENSMUSG00000009549	Srp14	0.4996	1.14193	0.437506	-1.19263	Down
ENSMUSG00000009569	Mrtfb	0.190492	1.63787	0.116305	-3.10402	Down
ENSMUSG00000009575	Cbx5	0.980387	2.76804	0.354181	-1.49744	Down
ENSMUSG00000009585	Apobec3	0.177316	0.759143	0.233574	-2.09805	Down
ENSMUSG00000009621	Vav2	0.365166	1.98852	0.183637	-2.44507	Down
ENSMUSG00000009633	G0s2	0.596086	1.48348	0.401816	-1.31539	Down
ENSMUSG00000009647	Mcu	0.461123	1.81099	0.254625	-1.97356	Down
ENSMUSG00000009731	Kcnd1	0.313321	0.933508	0.335638	-1.57502	Down
ENSMUSG00000009733	Tfcp2	0.200422	0.940769	0.21304	-2.2308	Down
ENSMUSG00000009772	Nuak2	0.504826	1.25397	0.402581	-1.31265	Down
ENSMUSG00000009828	Cilk1	0.166178	2.22856	0.0745676	-3.74531	Down
ENSMUSG00000009995	Tafazzin	0.315524	0.904428	0.348865	-1.51926	Down
ENSMUSG00000010045	Tmem115	0.719166	1.66228	0.432639	-1.20877	Down
ENSMUSG00000010047	Hyal2	0.3934	1.25143	0.31436	-1.66951	Down
ENSMUSG00000010051	Hyal1	3.69238	0.135103	27.3301	4.77242	Up
ENSMUSG00000010095	Slc3a2	0.787136	1.87404	0.420021	-1.25147	Down
ENSMUSG00000010290	AI597479	0.645868	1.454	0.444201	-1.17072	Down
ENSMUSG00000010362	Rdm1	0.47068	1.2234	0.384732	-1.37807	Down
ENSMUSG00000010435	Spaca7	2.43925	0	2.43925	1.28644	Up
ENSMUSG00000010538	Tsacc	0.294217	0.842713	0.34913	-1.51816	Down
ENSMUSG00000010751	Tnfrsf22	0.77703	6.42172	0.121	-3.04692	Down
ENSMUSG00000010760	Phlda2	0	2.9677	0.336962	-1.56934	Down
ENSMUSG00000011257	Pabpc4	0.390858	1.06663	0.366443	-1.44834	Down
ENSMUSG00000011263	Exoc3l2	4.08068	1.50308	2.71489	1.44089	Up
ENSMUSG00000011267	Zfp296	0.51859	1.14555	0.452701	-1.14337	Down
ENSMUSG00000011427	Zfp790	0.58192	1.64597	0.353541	-1.50005	Down
ENSMUSG00000011658	Fuz	4.6379	1.85742	2.49696	1.32017	Up
ENSMUSG00000011884	Gltp	0.295012	0.89608	0.329225	-1.60286	Down
ENSMUSG00000011958	Bnip2	0.4021	0.822314	0.488986	-1.03213	Down
ENSMUSG00000012117	Dhdds	0.762883	1.70561	0.44728	-1.16075	Down
ENSMUSG00000012350	Ehf	0.403164	0.192888	2.09014	1.0636	Up
ENSMUSG00000012429	Mplkip	1.34139	0.590664	2.27099	1.18332	Up
ENSMUSG00000012483	Rpa3	0.92056	1.9843	0.463921	-1.10805	Down
ENSMUSG00000013033	Adgrl1	0.794526	2.24283	0.354251	-1.49716	Down
ENSMUSG00000013076	Amotl1	1.07856	0.357968	3.013	1.5912	Up
ENSMUSG00000013089	Etv5	0.446175	1.80408	0.247315	-2.01558	Down
ENSMUSG00000013275	Slc41a1	2.22522	0.970227	2.2935	1.19755	Up
ENSMUSG00000013418	B4galnt2	0.33723	1.13578	0.296913	-1.75189	Down
ENSMUSG00000013495	Tmem175	0.270905	0.971104	0.278965	-1.84184	Down
ENSMUSG00000013643	Lypd8	4.66932	0	4.66932	2.22321	Up
ENSMUSG00000013646	Sh3bp5l	1.25583	2.93376	0.428063	-1.22411	Down
ENSMUSG00000013663	Pten	0.697994	1.62517	0.429489	-1.21931	Down
ENSMUSG00000013698	Pea15a	1.08588	0.425296	2.55324	1.35233	Up
ENSMUSG00000013736	Trnt1	0.181589	0.419816	0.432544	-1.20908	Down
ENSMUSG00000013833	Med16	0.539688	1.16771	0.462178	-1.11348	Down
ENSMUSG00000013878	Rnf170	0.194252	1.1444	0.169741	-2.55859	Down
ENSMUSG00000013997	Nit1	0.647629	1.32389	0.489187	-1.03154	Down
ENSMUSG00000014039	Prdm15	0.390581	0.9979	0.391403	-1.35327	Down
ENSMUSG00000014074	Rnf168	0.335912	1.36929	0.245318	-2.02727	Down
ENSMUSG00000014164	Klhl3	0.577489	1.5882	0.363612	-1.45953	Down
ENSMUSG00000014177	Tvp23b	0.266401	0.868145	0.306862	-1.70434	Down
ENSMUSG00000014232	Cluap1	0.488176	1.13223	0.431165	-1.21369	Down
ENSMUSG00000014245	Pigl	0.244431	1.22008	0.20034	-2.31948	Down
ENSMUSG00000014303	Glis2	1.5179	0.468059	3.24297	1.69732	Up
ENSMUSG00000014329	Bicc1	1.20583	0.318808	3.78232	1.91927	Up
ENSMUSG00000014353	Tmem87b	0.398425	1.21902	0.326842	-1.61334	Down
ENSMUSG00000014418	Hps5	0.790781	2.84532	0.277924	-1.84724	Down
ENSMUSG00000014470	Rnf166	0.464709	0.969056	0.479548	-1.06025	Down
ENSMUSG00000014503	Pkd2l2	0.415699	1.31278	0.316655	-1.65902	Down
ENSMUSG00000014504	Srp19	0.198777	0.504611	0.39392	-1.34402	Down
ENSMUSG00000014547	Wdfy2	0.479767	1.41603	0.338811	-1.56145	Down
ENSMUSG00000014550	Rbsn	0.242317	1.63497	0.148209	-2.7543	Down
ENSMUSG00000014554	Dguok	0.421568	0.939887	0.448531	-1.15672	Down
ENSMUSG00000014592	Camta1	0.197801	1.00436	0.196942	-2.34416	Down
ENSMUSG00000014601	Strip1	1.36574	0.557674	2.449	1.29219	Up
ENSMUSG00000014668	Chfr	0.645568	1.2967	0.497853	-1.00621	Down
ENSMUSG00000014763	Fam120b	0.472436	1.5326	0.308259	-1.69779	Down
ENSMUSG00000014873	Surf2	0.520606	1.10109	0.472808	-1.08067	Down
ENSMUSG00000014905	Dnajb9	0.0458597	0.834684	0.0549427	-4.18593	Down
ENSMUSG00000014932	Yes1	0.158561	0.83656	0.189539	-2.39944	Down
ENSMUSG00000014959	Gorasp2	0.373522	0.854753	0.436994	-1.19431	Down
ENSMUSG00000014980	Tsen15	0.270513	0.664728	0.406953	-1.29707	Down
ENSMUSG00000015002	Efr3a	0.416264	1.27538	0.326385	-1.61535	Down
ENSMUSG00000015023	Ddx19a	0.264336	0.682234	0.387457	-1.36789	Down
ENSMUSG00000015053	Gata2	0.582413	1.47659	0.39443	-1.34216	Down
ENSMUSG00000015094	Npdc1	0.630709	0.0546942	11.5316	3.52751	Up
ENSMUSG00000015095	Fbxw5	0.314368	0.7935	0.396178	-1.33578	Down
ENSMUSG00000015127	Unkl	0	2.70669	0.369455	-1.43653	Down
ENSMUSG00000015143	Actn1	0.882479	0.288708	3.05665	1.61195	Up
ENSMUSG00000015165	Hnrnpl	0.427288	0.96913	0.440898	-1.18148	Down
ENSMUSG00000015189	Casd1	0.329444	0.903713	0.364545	-1.45583	Down
ENSMUSG00000015202	Cnksr3	0.306765	0.690774	0.444089	-1.17108	Down
ENSMUSG00000015214	Mtmr1	3.57142	1.73691	2.05619	1.03997	Up
ENSMUSG00000015243	Abca1	0.47251	0.962864	0.490734	-1.02699	Down
ENSMUSG00000015247	Nipsnap3b	0.42848	1.22512	0.349745	-1.51563	Down
ENSMUSG00000015337	Endog	0.549861	2.73611	0.200965	-2.31499	Down
ENSMUSG00000015341	Golga7	0.478943	0.989495	0.484027	-1.04684	Down
ENSMUSG00000015342	Xk	0.873673	1.84421	0.473739	-1.07783	Down
ENSMUSG00000015467	Egfl8	1.09806	0.228892	4.79729	2.26222	Up
ENSMUSG00000015468	Notch4	14.6145	0.64713	22.5836	4.4972	Up
ENSMUSG00000015478	Rnf5	0.888923	2.43458	0.365124	-1.45354	Down
ENSMUSG00000015488	Cacfd1	0.545214	1.74527	0.312395	-1.67855	Down
ENSMUSG00000015522	Arnt	0.135421	0.939348	0.144165	-2.7942	Down
ENSMUSG00000015536	Mocs2	0.434398	0.961812	0.451645	-1.14674	Down
ENSMUSG00000015542	Nat9	0.645702	1.52258	0.424085	-1.23757	Down
ENSMUSG00000015619	Gata3	0.138098	0.291949	0.473022	-1.08002	Down
ENSMUSG00000015647	Lama5	0.101381	0.364391	0.27822	-1.8457	Down
ENSMUSG00000015652	Steap1	1.74875	0.289398	6.04274	2.5952	Up
ENSMUSG00000015653	Steap2	0.523478	0.227785	2.29812	1.20046	Up
ENSMUSG00000015668	Pdzd11	0.388534	1.14771	0.338528	-1.56265	Down
ENSMUSG00000015711	Prune1	0.46058	1.39445	0.330295	-1.59817	Down
ENSMUSG00000015747	Vps45	0.639474	1.42416	0.449019	-1.15515	Down
ENSMUSG00000015749	Anp32e	3.68569	1.36184	2.70641	1.43638	Up
ENSMUSG00000015776	Med22	0.841878	1.91262	0.44017	-1.18387	Down
ENSMUSG00000015880	Ncapg	2.27137	0.961543	2.36222	1.24014	Up
ENSMUSG00000015882	Lcorl	0.307216	1.30844	0.234795	-2.09053	Down
ENSMUSG00000015937	Macroh2a1	0.396373	0.958682	0.413456	-1.27419	Down
ENSMUSG00000015942	Gtf2ird2	0.267595	1.59542	0.167727	-2.57581	Down
ENSMUSG00000015947	Fcgr1	0.358403	0.745082	0.481025	-1.05582	Down
ENSMUSG00000015950	Ncf1	0.35374	0.968509	0.365241	-1.45308	Down
ENSMUSG00000016024	Lbp	0.627264	1.57371	0.39859	-1.32702	Down
ENSMUSG00000016087	Fli1	2.08232	0.769696	2.70538	1.43583	Up
ENSMUSG00000016181	Utp25	0.344411	1.06465	0.323496	-1.62818	Down
ENSMUSG00000016194	Hsd11b1	0.188041	1.65945	0.113315	-3.14159	Down
ENSMUSG00000016200	Syt14	0.388197	0.868722	0.44686	-1.1621	Down
ENSMUSG00000016308	Ube2a	0.695016	1.79876	0.386386	-1.37189	Down
ENSMUSG00000016477	E2f3	0.227602	0.941415	0.241765	-2.04832	Down
ENSMUSG00000016503	Gtf3a	0.409488	1.01944	0.401681	-1.31588	Down
ENSMUSG00000016526	Dyrk3	0.61967	1.30882	0.473456	-1.0787	Down
ENSMUSG00000016664	Pacsin2	1.00696	2.48853	0.404639	-1.30529	Down
ENSMUSG00000016756	Cmah	1.72942	0.620686	2.7863	1.47835	Up
ENSMUSG00000016942	Tmprss6	0	4.38457	0.228073	-2.13243	Down
ENSMUSG00000016946	Kctd5	0.326921	1.24647	0.262277	-1.93084	Down
ENSMUSG00000016984	Etaa1	0.0205133	0.578618	0.0354523	-4.81798	Down
ENSMUSG00000017002	Slpi	0.939304	1.90653	0.492678	-1.02128	Down
ENSMUSG00000017057	Il13ra1	0.427953	0.974157	0.439306	-1.1867	Down
ENSMUSG00000017132	Cyth1	7.2507	1.64458	4.40885	2.1404	Up
ENSMUSG00000017291	Taok1	0.688868	1.94321	0.354499	-1.49614	Down
ENSMUSG00000017386	Traf4	0.515565	1.22514	0.42082	-1.24872	Down
ENSMUSG00000017466	Timp2	0.763296	0.370899	2.05797	1.04122	Up
ENSMUSG00000017561	Crlf3	0.766735	1.7425	0.44002	-1.18436	Down
ENSMUSG00000017639	Rab11fip4	0.941005	4.38428	0.214632	-2.22007	Down
ENSMUSG00000017652	Cd40	2.35594	0.555564	4.24063	2.08428	Up
ENSMUSG00000017670	Elmo2	0.603045	1.49665	0.402931	-1.31139	Down
ENSMUSG00000017697	Ada	0.393551	1.14999	0.342222	-1.547	Down
ENSMUSG00000017718	Afmid	0	2.66493	0.375244	-1.4141	Down
ENSMUSG00000017723	Wfdc2	0.292612	0.0838627	3.48918	1.80289	Up
ENSMUSG00000017724	Etv4	0.861198	0.314829	2.73545	1.45178	Up
ENSMUSG00000017737	Mmp9	4.30036	0	4.30036	2.10446	Up
ENSMUSG00000017747	Ghdc	0.526016	1.93065	0.272456	-1.87591	Down
ENSMUSG00000017830	Dhx58	0.360374	0.777309	0.463617	-1.10899	Down
ENSMUSG00000017831	Rab5a	0.285921	1.04424	0.273809	-1.86876	Down
ENSMUSG00000017837	Nkiras2	0.349664	3.67469	0.0951546	-3.39358	Down
ENSMUSG00000017861	Mybl2	0.96981	2.27479	0.42633	-1.22996	Down
ENSMUSG00000018143	Mafk	0.503592	3.07677	0.163675	-2.61109	Down
ENSMUSG00000018160	Med1	0.198042	0.978226	0.20245	-2.30436	Down
ENSMUSG00000018169	Mfng	0.243549	1.31167	0.185678	-2.42912	Down
ENSMUSG00000018217	Pmp22	0.978992	0.255426	3.83278	1.93839	Up
ENSMUSG00000018238	Gdf9	0	3.75915	0.266018	-1.91041	Down
ENSMUSG00000018287	Spag7	0.643796	1.43486	0.448683	-1.15623	Down
ENSMUSG00000018293	Pfn1	0.147314	0.695689	0.211753	-2.23954	Down
ENSMUSG00000018377	Vezf1	0.478974	1.26432	0.37884	-1.40034	Down
ENSMUSG00000018387	Shroom1	2.37126	0	2.37126	1.24565	Up
ENSMUSG00000018405	Mrm1	0.609644	1.33333	0.457234	-1.129	Down
ENSMUSG00000018412	Kansl1	2.12847	0.968604	2.19746	1.13584	Up
ENSMUSG00000018417	Myo1b	0.23169	2.18604	0.105986	-3.23806	Down
ENSMUSG00000018427	Ypel2	1.81976	0.817316	2.2265	1.15478	Up
ENSMUSG00000018474	Chd3	2.61662	0.621976	4.20695	2.07278	Up
ENSMUSG00000018501	Ncor1	0.287903	1.09727	0.262382	-1.93026	Down
ENSMUSG00000018537	Pcgf2	1.1672	0.334781	3.48646	1.80176	Up
ENSMUSG00000018569	Cldn7	0.463178	0.147055	3.14968	1.6552	Up
ENSMUSG00000018572	Phf23	0.548352	1.24691	0.439768	-1.18518	Down
ENSMUSG00000018604	Tbx3	2.3929	0.801372	2.98601	1.57822	Up
ENSMUSG00000018648	Dusp14	0.803545	0.211895	3.79219	1.92303	Up
ENSMUSG00000018654	Ikzf1	0.715996	1.60882	0.445044	-1.16798	Down
ENSMUSG00000018659	Pnpo	0.706115	1.84592	0.382527	-1.38637	Down
ENSMUSG00000018666	Cbx1	0.536902	1.27932	0.41968	-1.25264	Down
ENSMUSG00000018672	Copz2	0.971626	0.431552	2.25147	1.17087	Up
ENSMUSG00000018733	Pex12	3.36333	1.32082	2.5464	1.34846	Up
ENSMUSG00000018809	Smyd4	2.57933	0.670686	3.84581	1.94329	Up
ENSMUSG00000018819	Lsp1	0.276272	1.05701	0.261371	-1.93583	Down
ENSMUSG00000018846	Pank3	0.706827	2.11073	0.334874	-1.57831	Down
ENSMUSG00000018849	Wwc1	0.52756	0.161953	3.25749	1.70376	Up
ENSMUSG00000018900	Slc22a5	0.320603	0.784431	0.408708	-1.29086	Down
ENSMUSG00000018906	P4ha2	0.33254	1.17999	0.281815	-1.82718	Down
ENSMUSG00000018909	Arrb1	1.66959	3.43154	0.486543	-1.03936	Down
ENSMUSG00000018920	Cxcl16	0.965536	0.0665573	14.5068	3.85866	Up
ENSMUSG00000018927	Ccl6	0.998927	0.468256	2.13329	1.09308	Up
ENSMUSG00000018931	Natd1	0.20845	1.30196	0.160105	-2.64291	Down
ENSMUSG00000018932	Map2k3	0.444629	1.03823	0.428255	-1.22346	Down
ENSMUSG00000018999	Slc35b4	0.508669	1.26323	0.402673	-1.31232	Down
ENSMUSG00000019039	Dalrd3	0.229037	0.879805	0.260327	-1.9416	Down
ENSMUSG00000019066	Rab3d	0.548948	2.24154	0.244898	-2.02975	Down
ENSMUSG00000019082	Slc25a22	0.994823	2.03826	0.488075	-1.03483	Down
ENSMUSG00000019132	BC005537	0.200138	0.826717	0.242088	-2.0464	Down
ENSMUSG00000019173	Rab5c	0.533654	1.32345	0.40323	-1.31033	Down
ENSMUSG00000019254	Ppp1r12c	0.376207	0.847464	0.443921	-1.17163	Down
ENSMUSG00000019301	Hsd17b1	0	2.68383	0.372601	-1.42429	Down
ENSMUSG00000019312	Grb7	3.14753	1.31055	2.40169	1.26405	Up
ENSMUSG00000019338	Zfp687	0.639504	2.16938	0.294787	-1.76226	Down
ENSMUSG00000019370	Calm3	0.495679	1.32734	0.373437	-1.42106	Down
ENSMUSG00000019433	Gipc1	0.87384	2.06659	0.422842	-1.24181	Down
ENSMUSG00000019487	Trip10	2.24668	0.848046	2.64925	1.40558	Up
ENSMUSG00000019494	Cops6	0.509135	1.0384	0.490307	-1.02824	Down
ENSMUSG00000019539	Rcn3	3.57699	1.56743	2.28208	1.19035	Up
ENSMUSG00000019558	Slc6a8	0.979988	0.316471	3.09662	1.63069	Up
ENSMUSG00000019564	Arid3a	0.105415	1.36062	0.0774753	-3.69012	Down
ENSMUSG00000019715	Gle1	0.448655	1.24028	0.361737	-1.46699	Down
ENSMUSG00000019718	L3hypdh	0	3.05761	0.327053	-1.6124	Down
ENSMUSG00000019731	Slc35e1	0.40887	0.979773	0.417311	-1.26081	Down
ENSMUSG00000019738	Polr2i	0.261375	0.539648	0.484344	-1.0459	Down
ENSMUSG00000019794	Katna1	0.247561	0.668005	0.370597	-1.43208	Down
ENSMUSG00000019796	Lrp11	0.4784	2.02048	0.236775	-2.07841	Down
ENSMUSG00000019804	Snx3	0.583932	1.22728	0.475794	-1.07159	Down
ENSMUSG00000019808	Adat2	0.334349	0.670116	0.498941	-1.00306	Down
ENSMUSG00000019810	Fuca2	0.351427	1.65458	0.212397	-2.23517	Down
ENSMUSG00000019820	Utrn	0.72495	1.49668	0.484373	-1.04581	Down
ENSMUSG00000019826	Zbtb24	0.37977	0.826649	0.459409	-1.12215	Down
ENSMUSG00000019838	Slc16a10	0.367665	1.58652	0.231743	-2.1094	Down
ENSMUSG00000019843	Fyn	0.426565	0.906638	0.470491	-1.08776	Down
ENSMUSG00000019861	Gopc	0.883828	2.27875	0.387856	-1.36641	Down
ENSMUSG00000019878	Hsf2	0.0933987	0.327631	0.285073	-1.8106	Down
ENSMUSG00000019889	Ptprk	0.690546	0.320142	2.157	1.10903	Up
ENSMUSG00000019917	Septin10	3.4607	0.208224	16.6201	4.05486	Up
ENSMUSG00000019923	Zwint	0.545405	1.16302	0.468957	-1.09247	Down
ENSMUSG00000019927	Ube2d1	0.317314	0.956917	0.3316	-1.59248	Down
ENSMUSG00000019929	Dcn	0.184492	2.30916	0.0798958	-3.64574	Down
ENSMUSG00000019970	Sgk1	1.07128	0.173375	6.17899	2.62737	Up
ENSMUSG00000019975	Ikbip	0.439227	0.961619	0.456758	-1.1305	Down
ENSMUSG00000019979	Apaf1	0.201001	3.22554	0.0623155	-4.00427	Down
ENSMUSG00000019984	Med23	0.253187	0.919145	0.275459	-1.86009	Down
ENSMUSG00000019987	Arg1	0	2.3453	0.426385	-1.22977	Down
ENSMUSG00000019988	Nedd1	0.511929	1.10893	0.461642	-1.11515	Down
ENSMUSG00000019996	Map7	0.184819	1.19857	0.154199	-2.69713	Down
ENSMUSG00000019997	Ccn2	0.662067	0.124776	5.30606	2.40764	Up
ENSMUSG00000020003	Pex7	0.322823	1.1269	0.28647	-1.80355	Down
ENSMUSG00000020009	Ifngr1	0.201664	0.550628	0.366244	-1.44912	Down
ENSMUSG00000020017	Hal	0	4.92908	0.202878	-2.30132	Down
ENSMUSG00000020019	Ntn4	1.84324	0.889151	2.07303	1.05174	Up
ENSMUSG00000020023	Tmcc3	0.333598	0.722709	0.461593	-1.11531	Down
ENSMUSG00000020029	Nudt4	0.2962	1.17681	0.251697	-1.99024	Down
ENSMUSG00000020034	Tcp11l2	0.609057	1.34236	0.453722	-1.14012	Down
ENSMUSG00000020038	Cry1	0.177148	0.684151	0.258932	-1.94936	Down
ENSMUSG00000020042	Abtb3	0	2.0634	0.484638	-1.04502	Down
ENSMUSG00000020057	Dram1	4.37053	1.35281	3.2307	1.69185	Up
ENSMUSG00000020077	Srgn	0.541837	1.22894	0.440897	-1.18149	Down
ENSMUSG00000020086	Macroh2a2	1.72279	0.716284	2.40518	1.26614	Up
ENSMUSG00000020100	Slc29a3	0.776285	2.07245	0.374574	-1.41668	Down
ENSMUSG00000020101	Vsir	0.547133	2.71652	0.20141	-2.31179	Down
ENSMUSG00000020102	Slc16a7	0	6.94828	0.14392	-2.79666	Down
ENSMUSG00000020111	Micu1	0.795517	2.01091	0.395601	-1.33788	Down
ENSMUSG00000020114	Cand1	0.541232	1.1706	0.462353	-1.11293	Down
ENSMUSG00000020116	Pno1	0.500899	1.12988	0.443321	-1.17358	Down
ENSMUSG00000020121	Srgap1	3.0414	1.00395	3.02942	1.59904	Up
ENSMUSG00000020122	Egfr	1.59241	0.515814	3.08718	1.62629	Up
ENSMUSG00000020125	Elane	0.384775	1.89671	0.202865	-2.30141	Down
ENSMUSG00000020128	Vps54	0.55588	1.20516	0.461249	-1.11638	Down
ENSMUSG00000020131	Pcsk4	0	3.38139	0.295736	-1.75762	Down
ENSMUSG00000020132	Rab21	0.234781	0.988336	0.237551	-2.07369	Down
ENSMUSG00000020133	2310011J03Rik	0.302173	1.14876	0.263044	-1.92662	Down
ENSMUSG00000020134	Peli1	0.168076	1.06482	0.157844	-2.66343	Down
ENSMUSG00000020137	Thap2	0.0948845	1.09682	0.0865087	-3.53101	Down
ENSMUSG00000020149	Rab1a	0.354857	1.31724	0.269394	-1.89221	Down
ENSMUSG00000020160	Meis1	0.498143	2.60026	0.191574	-2.38402	Down
ENSMUSG00000020183	Cpm	2.7194	0.315297	8.62488	3.1085	Up
ENSMUSG00000020205	Phlda1	0.561865	0.205729	2.73109	1.44948	Up
ENSMUSG00000020232	Hmg20b	0.118095	0.924581	0.127728	-2.96885	Down
ENSMUSG00000020246	Hcfc2	0.410494	1.39489	0.294283	-1.76472	Down
ENSMUSG00000020248	Nfyb	0.607455	1.23885	0.49034	-1.02815	Down
ENSMUSG00000020251	Glt8d2	0	4.25812	0.234845	-2.09022	Down
ENSMUSG00000020253	Ppm1m	0.337692	1.15832	0.291536	-1.77825	Down
ENSMUSG00000020255	Nopchap1	0.574001	1.50039	0.382567	-1.38621	Down
ENSMUSG00000020257	Wdr82	0.693959	1.53585	0.451841	-1.14611	Down
ENSMUSG00000020258	Glyctk	0.968475	2.25296	0.429869	-1.21803	Down
ENSMUSG00000020262	Adarb1	1.83231	0.343762	5.33018	2.41418	Up
ENSMUSG00000020273	Papolg	0.235892	1.03264	0.228436	-2.13014	Down
ENSMUSG00000020275	Rel	0.587906	1.6851	0.348884	-1.51918	Down
ENSMUSG00000020283	Pex13	0.381677	0.83762	0.455668	-1.13395	Down
ENSMUSG00000020284	Cfap410	0.127118	0.738482	0.172135	-2.53839	Down
ENSMUSG00000020288	Ahsa2	0.459956	0.924664	0.497431	-1.00743	Down
ENSMUSG00000020295	Hbq1a	0	2.08921	0.47865	-1.06296	Down
ENSMUSG00000020305	Asb3	0.516408	1.60594	0.321561	-1.63683	Down
ENSMUSG00000020307	Cdc34	0.277752	0.572453	0.485197	-1.04336	Down
ENSMUSG00000020309	Chac2	0.484061	1.36261	0.355247	-1.49311	Down
ENSMUSG00000020315	Sptbn1	1.43367	3.83479	0.37386	-1.41943	Down
ENSMUSG00000020330	Hmmr	0.491923	1.53404	0.320672	-1.64083	Down
ENSMUSG00000020331	Hcn2	0	2.8171	0.354975	-1.49421	Down
ENSMUSG00000020340	Cyfip2	1.13156	2.77442	0.407854	-1.29388	Down
ENSMUSG00000020359	Phykpl	0.708094	1.99793	0.354414	-1.49649	Down
ENSMUSG00000020380	Rad50	0.465292	1.96241	0.237102	-2.07642	Down
ENSMUSG00000020387	Jade2	5.00067	1.33429	3.74781	1.90605	Up
ENSMUSG00000020396	Nefh	0	2.65749	0.376294	-1.41007	Down
ENSMUSG00000020397	Med7	0.177396	0.580181	0.305759	-1.70953	Down
ENSMUSG00000020399	Havcr2	0	2.37275	0.421452	-1.24656	Down
ENSMUSG00000020423	Btg2	0.489182	1.10323	0.443411	-1.17328	Down
ENSMUSG00000020429	Igfbp1	0.233527	0.850719	0.274505	-1.8651	Down
ENSMUSG00000020439	Smtn	1.70854	0.735437	2.32317	1.21609	Up
ENSMUSG00000020440	Arf5	0.427097	1.02493	0.416708	-1.26289	Down
ENSMUSG00000020451	Limk2	1.8578	0.872132	2.13018	1.09098	Up
ENSMUSG00000020453	Patz1	0.129053	0.915898	0.140904	-2.82722	Down
ENSMUSG00000020458	Rtn4	0.334104	0.922642	0.362116	-1.46548	Down
ENSMUSG00000020459	Mtif2	0.496515	1.08457	0.457798	-1.12722	Down
ENSMUSG00000020467	Efemp1	1.19341	0.50967	2.34154	1.22746	Up
ENSMUSG00000020474	Polm	3.21071	1.19139	2.69491	1.43024	Up
ENSMUSG00000020475	Pgam2	0.93828	0.298898	3.13913	1.65036	Up
ENSMUSG00000020483	Dynll2	0.709443	1.69244	0.419184	-1.25435	Down
ENSMUSG00000020485	Supt4a	0.615429	1.36485	0.450914	-1.14907	Down
ENSMUSG00000020486	Septin4	0.459945	1.23798	0.371528	-1.42846	Down
ENSMUSG00000020495	Smg8	0.125974	1.44877	0.086952	-3.52364	Down
ENSMUSG00000020513	Tubd1	0.318217	1.28827	0.247011	-2.01735	Down
ENSMUSG00000020521	Rnft1	0.510563	1.03234	0.494569	-1.01575	Down
ENSMUSG00000020522	Mfap3	1.05131	2.30258	0.456579	-1.13106	Down
ENSMUSG00000020541	Tom1l1	0.332329	0.692448	0.479934	-1.05909	Down
ENSMUSG00000020544	Cox11	0.142344	0.370646	0.384043	-1.38066	Down
ENSMUSG00000020546	Stxbp4	0.27777	1.33032	0.2088	-2.25981	Down
ENSMUSG00000020553	Pctp	0.438634	1.09111	0.402007	-1.31471	Down
ENSMUSG00000020572	Nampt	0.319689	0.920025	0.347479	-1.525	Down
ENSMUSG00000020577	Tspan13	0.267258	0.81407	0.328299	-1.60692	Down
ENSMUSG00000020580	Rock2	0.56085	1.47726	0.379655	-1.39724	Down
ENSMUSG00000020589	Cyria	0.360045	0.95853	0.375622	-1.41265	Down
ENSMUSG00000020590	Snx13	0.299524	1.00119	0.299168	-1.74097	Down
ENSMUSG00000020609	Apob	0.260969	0.956406	0.272864	-1.87375	Down
ENSMUSG00000020610	Amz2	0.300352	1.15943	0.259052	-1.94869	Down
ENSMUSG00000020612	Prkar1a	0.607826	1.46719	0.414279	-1.27133	Down
ENSMUSG00000020642	Rnf144a	0.198591	2.10179	0.0944865	-3.40375	Down
ENSMUSG00000020644	Id2	0.541639	0.239136	2.26498	1.1795	Up
ENSMUSG00000020648	Dus4l	1.55222	0.73421	2.11414	1.08007	Up
ENSMUSG00000020650	Bcap29	0.401509	1.41142	0.284471	-1.81365	Down
ENSMUSG00000020652	Cenpo	0.745968	1.94966	0.382613	-1.38604	Down
ENSMUSG00000020653	Klf11	0.465896	1.23704	0.376621	-1.40882	Down
ENSMUSG00000020659	Cbll1	0.349826	0.82357	0.424768	-1.23525	Down
ENSMUSG00000020674	Pxdn	1.08958	0.274987	3.96229	1.98634	Up
ENSMUSG00000020682	Mmp28	0	2.08935	0.478618	-1.06305	Down
ENSMUSG00000020694	Tlk2	0.493488	1.05823	0.466332	-1.10057	Down
ENSMUSG00000020696	Rffl	0.139407	1.32119	0.105517	-3.24446	Down
ENSMUSG00000020705	Ddx42	0.269139	0.981094	0.274326	-1.86604	Down
ENSMUSG00000020715	Ern1	0.559438	1.47235	0.379963	-1.39607	Down
ENSMUSG00000020719	Ddx5	0.185031	0.781136	0.236874	-2.07781	Down
ENSMUSG00000020721	Helz	0.549002	1.30761	0.419851	-1.25205	Down
ENSMUSG00000020732	Rab37	0	2.40038	0.416601	-1.26326	Down
ENSMUSG00000020736	Nt5c	0.467901	0.95456	0.490174	-1.02863	Down
ENSMUSG00000020737	Jpt1	0.638524	1.37555	0.464195	-1.1072	Down
ENSMUSG00000020745	Pafah1b1	0.625323	1.43527	0.435684	-1.19864	Down
ENSMUSG00000020752	Recql5	0.802024	1.88856	0.424675	-1.23557	Down
ENSMUSG00000020755	Sap30bp	0.500458	1.2182	0.410819	-1.28342	Down
ENSMUSG00000020758	Itgb4	0.719731	0.153952	4.67503	2.22498	Up
ENSMUSG00000020782	Llgl2	0.456425	0.999438	0.456682	-1.13074	Down
ENSMUSG00000020783	Ncbp3	0.71302	1.55152	0.459562	-1.12167	Down
ENSMUSG00000020788	Atp2a3	0.4978	1.18468	0.420197	-1.25086	Down
ENSMUSG00000020794	Ube2g1	0.422351	1.40728	0.300118	-1.7364	Down
ENSMUSG00000020802	Ube2o	0.430024	1.03167	0.416823	-1.26249	Down
ENSMUSG00000020808	Pimreg	0.72177	1.58978	0.454007	-1.13921	Down
ENSMUSG00000020812	Snhg16	0.39144	0.825239	0.474335	-1.07602	Down
ENSMUSG00000020817	Rabep1	0.569052	1.66005	0.342792	-1.5446	Down
ENSMUSG00000020823	Sec14l1	0.429334	1.62334	0.264477	-1.91879	Down
ENSMUSG00000020827	Mink1	3.58351	1.06857	3.35356	1.74569	Up
ENSMUSG00000020829	Slc46a1	0.18809	0.441508	0.426018	-1.23102	Down
ENSMUSG00000020831	0610010K14Rik	1.51894	0.738195	2.05765	1.04099	Up
ENSMUSG00000020834	Dhrs13	0.230006	0.755016	0.304637	-1.71484	Down
ENSMUSG00000020840	Blmh	0.557254	1.21625	0.458172	-1.12604	Down
ENSMUSG00000020841	Cpd	0.9483	2.3358	0.405986	-1.3005	Down
ENSMUSG00000020846	Rflnb	0.313724	1.42267	0.220518	-2.18103	Down
ENSMUSG00000020859	Spag9	0.636607	1.36127	0.467658	-1.09647	Down
ENSMUSG00000020864	Ankrd40	0.60329	1.5342	0.393229	-1.34656	Down
ENSMUSG00000020865	Abcc3	0.349924	0.804217	0.435111	-1.20054	Down
ENSMUSG00000020870	Cdc34b	0.0924391	0.610826	0.151335	-2.72419	Down
ENSMUSG00000020875	Hoxb9	0.434684	0.108851	3.9934	1.99762	Up
ENSMUSG00000020876	Snx11	0.653033	1.54565	0.422498	-1.24298	Down
ENSMUSG00000020886	Dlg4	0.18696	1.20317	0.15539	-2.68603	Down
ENSMUSG00000020888	Dvl2	1.42821	3.14396	0.454271	-1.13837	Down
ENSMUSG00000020889	Nr1d1	2.77181	0.913544	3.03413	1.60128	Up
ENSMUSG00000020893	Per1	2.14655	1.05793	2.02902	1.02078	Up
ENSMUSG00000020895	Tmem107	0.227323	0.776466	0.292766	-1.77218	Down
ENSMUSG00000020911	Krt19	0.450046	0.0287232	15.6684	3.96979	Up
ENSMUSG00000020914	Top2a	0.985913	2.15319	0.457884	-1.12695	Down
ENSMUSG00000020921	Tmem101	0.906465	2.06042	0.439943	-1.18461	Down
ENSMUSG00000020954	Strn3	0.337207	0.77402	0.435657	-1.19873	Down
ENSMUSG00000020973	Dnaaf2	0.307968	1.03023	0.298931	-1.74212	Down
ENSMUSG00000020990	Cdkl1	2.47436	0	2.47436	1.30706	Up
ENSMUSG00000020993	Trappc6b	0.231215	1.02212	0.226211	-2.14426	Down
ENSMUSG00000021012	Zc3h14	0.167229	0.766303	0.218228	-2.19609	Down
ENSMUSG00000021023	Prorp	0.0144624	0.840152	0.0172141	-5.86027	Down
ENSMUSG00000021027	Ralgapa1	0.539267	1.93502	0.278689	-1.84327	Down
ENSMUSG00000021028	Mbip	3.03509	0.469925	6.45867	2.69124	Up
ENSMUSG00000021038	Vipas39	0	2.75173	0.363407	-1.46034	Down
ENSMUSG00000021047	Nova1	0.259425	1.14969	0.225649	-2.14785	Down
ENSMUSG00000021051	Ppp2r5e	0.271389	1.07427	0.252627	-1.98492	Down
ENSMUSG00000021054	Sgpp1	0.666007	1.46358	0.455054	-1.13589	Down
ENSMUSG00000021057	Akap5	2.39182	0.452022	5.29137	2.40364	Up
ENSMUSG00000021065	Fut8	0.508532	1.45055	0.350579	-1.51219	Down
ENSMUSG00000021068	Nin	0.473681	1.72038	0.275336	-1.86074	Down
ENSMUSG00000021096	Ppm1a	0.325386	1.0858	0.299674	-1.73853	Down
ENSMUSG00000021102	Glrx5	0.403425	0.853517	0.472662	-1.08112	Down
ENSMUSG00000021108	Prkch	0	5.55708	0.17995	-2.47433	Down
ENSMUSG00000021112	Pals1	0.0498446	1.60739	0.0310096	-5.01114	Down
ENSMUSG00000021113	Snapc1	0.070065	0.601818	0.116422	-3.10256	Down
ENSMUSG00000021120	Pigh	0	8.75314	0.114245	-3.1298	Down
ENSMUSG00000021127	Zfp36l1	0.989581	0.453099	2.18403	1.12699	Up
ENSMUSG00000021140	Pcnx	2.22887	0.705414	3.15966	1.65977	Up
ENSMUSG00000021143	Pacs2	0.534915	1.72627	0.309868	-1.69027	Down
ENSMUSG00000021149	Gtpbp4	0.44355	0.99899	0.443998	-1.17137	Down
ENSMUSG00000021171	Esyt2	0.71444	1.60446	0.445283	-1.16721	Down
ENSMUSG00000021177	Tdp1	0.330276	1.60787	0.205412	-2.28341	Down
ENSMUSG00000021180	Rps6ka5	0.374181	1.25511	0.298126	-1.74601	Down
ENSMUSG00000021185	Dglucy	0.164994	0.388662	0.424519	-1.2361	Down
ENSMUSG00000021192	Golga5	0.133126	0.507638	0.262247	-1.931	Down
ENSMUSG00000021194	Chga	0	3.05567	0.32726	-1.61149	Down
ENSMUSG00000021203	Otub2	0.371357	1.5079	0.246274	-2.02166	Down
ENSMUSG00000021213	Akr1c13	0.422443	1.02719	0.411263	-1.28187	Down
ENSMUSG00000021222	Dcaf4	0.653838	1.80236	0.362767	-1.46288	Down
ENSMUSG00000021224	Numb	0.481701	1.2354	0.389915	-1.35877	Down
ENSMUSG00000021236	Entpd5	0.738448	2.00033	0.369163	-1.43767	Down
ENSMUSG00000021241	Isca2	0.0856632	1.067	0.080284	-3.63874	Down
ENSMUSG00000021244	Ylpm1	0.639069	1.31921	0.484433	-1.04563	Down
ENSMUSG00000021245	Mlh3	0.325544	1.66128	0.195959	-2.35138	Down
ENSMUSG00000021248	Tmed10	0.636517	1.30254	0.488674	-1.03306	Down
ENSMUSG00000021250	Fos	0.484333	0.982479	0.49297	-1.02043	Down
ENSMUSG00000021258	Ccnk	0.465702	0.98616	0.472238	-1.08241	Down
ENSMUSG00000021262	Evl	0.276474	1.0433	0.265001	-1.91593	Down
ENSMUSG00000021264	Yy1	0.238913	0.571248	0.41823	-1.25763	Down
ENSMUSG00000021265	Slc25a29	0.187077	2.56263	0.0730021	-3.77592	Down
ENSMUSG00000021268	Meg3	1.54672	0.213498	7.24466	2.85692	Up
ENSMUSG00000021276	Cinp	0.352532	0.790409	0.446012	-1.16485	Down
ENSMUSG00000021278	Amn	1.09529	0.272448	4.02017	2.00726	Up
ENSMUSG00000021281	Tnfaip2	0.0331828	1.36975	0.0242255	-5.36733	Down
ENSMUSG00000021285	Ppp1r13b	0.952181	1.95679	0.486604	-1.03918	Down
ENSMUSG00000021286	Zfyve21	0.550566	1.18654	0.464012	-1.10777	Down
ENSMUSG00000021298	Gpr132	0.365671	0.784631	0.466042	-1.10147	Down
ENSMUSG00000021306	Gpr137b	0.719639	0.260057	2.76724	1.46845	Up
ENSMUSG00000021361	Tmem14c	0.660218	1.48728	0.443911	-1.17166	Down
ENSMUSG00000021365	Nedd9	3.5435	0.764087	4.63756	2.21337	Up
ENSMUSG00000021366	Hivep1	0.222317	0.539482	0.412094	-1.27895	Down
ENSMUSG00000021374	Nup153	0.514587	1.34451	0.382733	-1.38559	Down
ENSMUSG00000021375	Kif13a	2.2944	0.971773	2.36104	1.23943	Up
ENSMUSG00000021376	Tpmt	0.841619	0.144376	5.82934	2.54333	Up
ENSMUSG00000021395	Spin1	0.413775	1.28957	0.320864	-1.63997	Down
ENSMUSG00000021408	Ripk1	0.462602	1.39108	0.332547	-1.58837	Down
ENSMUSG00000021418	Rpp40	4.55264	1.11246	4.0924	2.03295	Up
ENSMUSG00000021420	Fars2	5.10578	1.14441	4.46151	2.15753	Up
ENSMUSG00000021423	Ly86	1.93264	0.65727	2.9404	1.55601	Up
ENSMUSG00000021457	Syk	0.732392	2.16541	0.338224	-1.56395	Down
ENSMUSG00000021460	Auh	0.274855	1.33587	0.205751	-2.28103	Down
ENSMUSG00000021461	Fancc	1.55382	4.0697	0.381803	-1.3891	Down
ENSMUSG00000021466	Ptch1	0.435856	1.07637	0.404932	-1.30425	Down
ENSMUSG00000021476	Habp4	0.648063	1.84259	0.351714	-1.50753	Down
ENSMUSG00000021477	Ctsl	2.50171	0.439687	5.68974	2.50836	Up
ENSMUSG00000021481	Zfp346	0.500773	1.44677	0.346132	-1.5306	Down
ENSMUSG00000021483	Cdk20	0.148684	1.01114	0.147045	-2.76567	Down
ENSMUSG00000021490	Slc34a1	0.579656	0.142	4.08208	2.0293	Up
ENSMUSG00000021501	Caml	0.822965	0.361974	2.27355	1.18494	Up
ENSMUSG00000021509	Slc25a48	0.71473	0.151839	4.70715	2.23485	Up
ENSMUSG00000021532	Fastkd3	0.621315	2.41313	0.257473	-1.95751	Down
ENSMUSG00000021537	Cetn3	0.454661	1.36638	0.332748	-1.5875	Down
ENSMUSG00000021540	Smad5	1.16079	2.46676	0.470573	-1.08751	Down
ENSMUSG00000021577	Sdha	0.819291	1.70211	0.481339	-1.05487	Down
ENSMUSG00000021578	Ccdc127	0.467664	1.34613	0.347414	-1.52527	Down
ENSMUSG00000021589	Rhobtb3	0.652885	1.59338	0.409748	-1.28719	Down
ENSMUSG00000021591	Glrx	0.493922	1.15422	0.427927	-1.22456	Down
ENSMUSG00000021595	Nsun2	0.577523	1.55979	0.370256	-1.4334	Down
ENSMUSG00000021598	Med10	0.172301	0.84393	0.204165	-2.29219	Down
ENSMUSG00000021609	Slc6a3	5.34804	1.05005	5.09314	2.34855	Up
ENSMUSG00000021619	Atg10	0.153422	0.454116	0.337849	-1.56555	Down
ENSMUSG00000021620	Acot12	1.35989	0.149257	9.11109	3.18762	Up
ENSMUSG00000021621	Zcchc9	0.319366	1.34726	0.23705	-2.07674	Down
ENSMUSG00000021631	Mrps36-ps1	6.90457	1.27985	5.39483	2.43158	Up
ENSMUSG00000021635	Rad17	0.539844	1.37248	0.393333	-1.34618	Down
ENSMUSG00000021638	Ocln	1.13814	0.353604	3.2187	1.68648	Up
ENSMUSG00000021661	Ankra2	0.174818	0.801406	0.218139	-2.19668	Down
ENSMUSG00000021666	Gfm2	0.594174	1.45789	0.407558	-1.29492	Down
ENSMUSG00000021678	F2rl1	1.10424	0.071553	15.4324	3.94789	Up
ENSMUSG00000021681	Aggf1	0.280917	0.996144	0.282004	-1.82621	Down
ENSMUSG00000021687	Scamp1	0.613023	1.38635	0.442185	-1.17728	Down
ENSMUSG00000021693	Kif2a	0.0839809	0.666515	0.126	-2.9885	Down
ENSMUSG00000021696	Elovl7	1.23618	0.296458	4.16983	2.05999	Up
ENSMUSG00000021709	Erbin	0.721271	1.57605	0.457645	-1.1277	Down
ENSMUSG00000021711	Trappc13	1.72786	0.617311	2.799	1.48491	Up
ENSMUSG00000021713	Ppwd1	0.958218	0.477998	2.00465	1.00335	Up
ENSMUSG00000021714	Cenpk	0.42269	1.13968	0.370885	-1.43096	Down
ENSMUSG00000021720	Rnf180	0	6.15752	0.162403	-2.62235	Down
ENSMUSG00000021738	Atxn7	0.447974	1.1101	0.403546	-1.3092	Down
ENSMUSG00000021749	Fam3d	3.1057	0	3.1057	1.63492	Up
ENSMUSG00000021760	Gpx8	0.990023	0.286436	3.45635	1.78925	Up
ENSMUSG00000021765	Fst	0.553664	0.146251	3.78571	1.92056	Up
ENSMUSG00000021775	Nr1d2	1.38644	0.64197	2.15967	1.11081	Up
ENSMUSG00000021782	Dlg5	2.20356	0	2.20356	1.13984	Up
ENSMUSG00000021785	Ngly1	0.784904	1.98983	0.394459	-1.34205	Down
ENSMUSG00000021786	Oxsm	0.249843	1.18066	0.211613	-2.2405	Down
ENSMUSG00000021796	Bmpr1a	2.03326	0.515049	3.94771	1.98101	Up
ENSMUSG00000021809	Nudt13	0.189547	1.11461	0.170057	-2.55591	Down
ENSMUSG00000021810	Ecd	0.712428	1.47769	0.482123	-1.05253	Down
ENSMUSG00000021815	Mss51	3.46256	0.277889	12.4603	3.63926	Up
ENSMUSG00000021816	Ppp3cb	0.427895	1.00021	0.427806	-1.22497	Down
ENSMUSG00000021819	Zswim8	0.966398	3.19518	0.302455	-1.72521	Down
ENSMUSG00000021820	Camk2g	0.269522	1.16978	0.230404	-2.11776	Down
ENSMUSG00000021822	Plau	0.779433	0.175018	4.45346	2.15493	Up
ENSMUSG00000021830	Txndc16	1.55399	0.59793	2.59895	1.37793	Up
ENSMUSG00000021831	Ero1a	0.583232	1.28081	0.455361	-1.13492	Down
ENSMUSG00000021840	Mapk1ip1l	0.707308	1.95701	0.361423	-1.46824	Down
ENSMUSG00000021846	Peli2	0.385902	2.36154	0.163411	-2.61343	Down
ENSMUSG00000021876	Rnase4	7.98732	0.352217	22.6773	4.50317	Up
ENSMUSG00000021891	Mettl6	0.385298	0.934179	0.412445	-1.27773	Down
ENSMUSG00000021892	Sh3bp5	0.405912	1.63739	0.247902	-2.01216	Down
ENSMUSG00000021895	Arhgef3	0.369477	1.87331	0.197232	-2.34203	Down
ENSMUSG00000021902	Phf7	0.30177	0.991577	0.304334	-1.71627	Down
ENSMUSG00000021910	Nisch	0.55796	1.54568	0.36098	-1.47001	Down
ENSMUSG00000021911	Parg	0.757384	1.67844	0.451242	-1.14803	Down
ENSMUSG00000021917	Spcs1	0.15342	0.736197	0.208396	-2.2626	Down
ENSMUSG00000021927	Hnrnpa1l2-ps2	3.07909	1.10155	2.79523	1.48297	Up
ENSMUSG00000021947	Cryl1	0.659539	1.85627	0.355303	-1.49288	Down
ENSMUSG00000021975	Ints9	0.757219	1.75958	0.43034	-1.21645	Down
ENSMUSG00000021982	Cdadc1	0.885835	0.365773	2.42181	1.27609	Up
ENSMUSG00000021983	Atp8a2	1.9811	0.454019	4.36347	2.12547	Up
ENSMUSG00000021996	Esd	0.554472	1.13692	0.487697	-1.03594	Down
ENSMUSG00000021999	Cpb2	0.357193	1.06624	0.335001	-1.57776	Down
ENSMUSG00000022014	Epsti1	3.18801	0.701811	4.54254	2.1835	Up
ENSMUSG00000022016	Akap11	1.17014	2.78822	0.419675	-1.25266	Down
ENSMUSG00000022020	Naa16	0.743723	1.59107	0.467437	-1.09716	Down
ENSMUSG00000022024	Sugt1	3.60786	0.95516	3.77723	1.91733	Up
ENSMUSG00000022034	Esco2	0.137518	0.706435	0.194664	-2.36094	Down
ENSMUSG00000022035	Ccdc25	0.625856	1.56393	0.400182	-1.32127	Down
ENSMUSG00000022037	Clu	0.518608	0.123565	4.19705	2.06938	Up
ENSMUSG00000022051	Bnip3l	0.482911	1.10489	0.437066	-1.19408	Down
ENSMUSG00000022052	Ppp2r2a	0.527613	1.22828	0.429555	-1.21909	Down
ENSMUSG00000022066	Entpd4b	0.529309	1.28583	0.411648	-1.28052	Down
ENSMUSG00000022074	Tnfrsf10b	0.1723	0.90311	0.190785	-2.38998	Down
ENSMUSG00000022075	Rhobtb2	0.643457	2.33949	0.275041	-1.86228	Down
ENSMUSG00000022097	Sftpc	10.0275	0	10.0275	3.32589	Up
ENSMUSG00000022098	Bmp1	0.76005	0.150308	5.05662	2.33817	Up
ENSMUSG00000022099	Dmtn	0.564065	1.18252	0.477004	-1.06793	Down
ENSMUSG00000022100	Xpo7	0.448986	1.46308	0.306878	-1.70426	Down
ENSMUSG00000022105	Rb1	0.583222	1.7368	0.335802	-1.57432	Down
ENSMUSG00000022111	Uchl3	0.314315	0.987165	0.318401	-1.65108	Down
ENSMUSG00000022120	Obi1	0.409772	1.06467	0.384881	-1.37752	Down
ENSMUSG00000022124	Fbxl3	0.155293	1.07356	0.144652	-2.78935	Down
ENSMUSG00000022126	Acod1	1.70996	0.59106	2.89303	1.53258	Up
ENSMUSG00000022141	Nipbl	0.409735	1.02169	0.401036	-1.3182	Down
ENSMUSG00000022150	Dab2	3.12916	0.221836	14.1057	3.81821	Up
ENSMUSG00000022174	Dad1	0.976905	2.00253	0.487836	-1.03553	Down
ENSMUSG00000022178	Ajuba	0.849304	0.210087	4.04263	2.01529	Up
ENSMUSG00000022180	Slc7a8	0	2.7296	0.366354	-1.44869	Down
ENSMUSG00000022195	6030458C11Rik	0.458949	1.51073	0.303792	-1.71884	Down
ENSMUSG00000022201	Zfr	0.488207	1.23606	0.394971	-1.34018	Down
ENSMUSG00000022210	Dhrs4	0.451816	1.79277	0.252021	-1.98838	Down
ENSMUSG00000022235	Cmbl	1.12579	0.470509	2.3927	1.25864	Up
ENSMUSG00000022246	Rai14	0.281086	0.869172	0.323395	-1.62863	Down
ENSMUSG00000022253	Nadk2	0.510435	1.05977	0.481648	-1.05395	Down
ENSMUSG00000022263	Trio	0.927353	0.313166	2.96122	1.56619	Up
ENSMUSG00000022265	Ank	0.441297	1.54854	0.284975	-1.81109	Down
ENSMUSG00000022283	Pabpc1	0.0450958	0.376891	0.119652	-3.06308	Down
ENSMUSG00000022297	Fzd6	1.17533	0.487396	2.41144	1.26989	Up
ENSMUSG00000022300	Dcaf13	0.42346	1.06583	0.397305	-1.33168	Down
ENSMUSG00000022307	Oxr1	0.253743	1.43765	0.176498	-2.50227	Down
ENSMUSG00000022309	Angpt1	0.778391	1.78794	0.435356	-1.19973	Down
ENSMUSG00000022314	Rad21	0.588243	1.18366	0.496969	-1.00877	Down
ENSMUSG00000022329	Stk3	0.351615	1.42169	0.247322	-2.01554	Down
ENSMUSG00000022338	Eny2	0.436344	1.12267	0.388665	-1.3634	Down
ENSMUSG00000022351	Sqle	0.422957	1.09427	0.38652	-1.37139	Down
ENSMUSG00000022353	Mtss1	0.625299	1.30514	0.479107	-1.06158	Down
ENSMUSG00000022361	Zhx1	0.400052	1.55484	0.257295	-1.9585	Down
ENSMUSG00000022369	Mtbp	2.60565	0.963938	2.70313	1.43463	Up
ENSMUSG00000022377	Asap1	0.526848	1.34101	0.392875	-1.34786	Down
ENSMUSG00000022378	Cyrib	0.151471	0.933197	0.162314	-2.62314	Down
ENSMUSG00000022382	Wnt7b	1.20161	0.113156	10.6191	3.40858	Up
ENSMUSG00000022385	Gtse1	2.56484	1.19351	2.14899	1.10366	Up
ENSMUSG00000022389	Tef	0.529489	1.71021	0.309605	-1.6915	Down
ENSMUSG00000022403	St13	0.400644	1.08527	0.369166	-1.43766	Down
ENSMUSG00000022412	Mief1	1.11738	2.65659	0.420607	-1.24946	Down
ENSMUSG00000022421	Nptxr	5.24165	23.9253	0.219084	-2.19044	Down
ENSMUSG00000022434	Fam118a	0.563205	1.19212	0.472439	-1.0818	Down
ENSMUSG00000022438	Parvb	1.15194	3.05782	0.376719	-1.40844	Down
ENSMUSG00000022439	Parvg	1.52562	3.4703	0.439621	-1.18567	Down
ENSMUSG00000022442	Ttll1	0.339511	1.0579	0.320928	-1.63968	Down
ENSMUSG00000022445	Cyp2d26	2.33889	0.563557	4.15023	2.05319	Up
ENSMUSG00000022452	Smdt1	0.610041	1.26353	0.482806	-1.05049	Down
ENSMUSG00000022463	Srebf2	0.989922	1.98594	0.498465	-1.00444	Down
ENSMUSG00000022469	Rapgef3	0.279206	2.16493	0.128968	-2.95492	Down
ENSMUSG00000022488	Nckap1l	0.834018	2.25001	0.370674	-1.43178	Down
ENSMUSG00000022505	Emp2	0.651018	0.25682	2.53492	1.34194	Up
ENSMUSG00000022508	Bcl6	0.373179	2.52377	0.147866	-2.75764	Down
ENSMUSG00000022514	Il1rap	0	4.46636	0.223896	-2.1591	Down
ENSMUSG00000022515	Anks3	2.60657	0.610063	4.27262	2.09512	Up
ENSMUSG00000022519	Srl	0	3.43325	0.291269	-1.77958	Down
ENSMUSG00000022526	Zfp251	0.39061	1.79505	0.217605	-2.20022	Down
ENSMUSG00000022529	Zfp263	0.425393	1.27128	0.334618	-1.57941	Down
ENSMUSG00000022533	Atp13a3	0.336325	1.16004	0.289926	-1.78624	Down
ENSMUSG00000022556	Hsf1	0.713517	1.43951	0.495667	-1.01256	Down
ENSMUSG00000022558	Mroh1	0.205014	0.786947	0.260518	-1.94055	Down
ENSMUSG00000022575	Gsdmd	3.05334	1.19774	2.54926	1.35008	Up
ENSMUSG00000022584	Ly6c2	0	2.88923	0.346112	-1.53069	Down
ENSMUSG00000022587	Ly6e	0.475497	0.98927	0.480654	-1.05693	Down
ENSMUSG00000022602	Arc	2.41456	0.481305	5.01669	2.32674	Up
ENSMUSG00000022613	Miox	0.332221	0.157016	2.11585	1.08124	Up
ENSMUSG00000022620	Arsa	1.24049	2.87956	0.430791	-1.21494	Down
ENSMUSG00000022623	Shank3	8.06899	3.0038	2.68626	1.4256	Up
ENSMUSG00000022629	Kif21a	0.326341	0.742646	0.43943	-1.1863	Down
ENSMUSG00000022636	Alcam	1.06897	0.0992284	10.7728	3.42932	Up
ENSMUSG00000022637	Cblb	0.484023	1.38083	0.350531	-1.51239	Down
ENSMUSG00000022639	Dubr	0.486713	2.24898	0.216415	-2.20813	Down
ENSMUSG00000022641	Bbx	0.696439	1.50393	0.46308	-1.11067	Down
ENSMUSG00000022656	Nectin3	0.626885	0.295972	2.11806	1.08274	Up
ENSMUSG00000022661	Cd200	0.0438276	0.171856	0.255026	-1.97129	Down
ENSMUSG00000022664	Slc35a5	0.169571	0.821682	0.206371	-2.27669	Down
ENSMUSG00000022665	Ccdc80	1.64487	0.5904	2.78602	1.47821	Up
ENSMUSG00000022668	Gtpbp8	0.362088	0.728663	0.496922	-1.00891	Down
ENSMUSG00000022672	Prkdc	0.533125	1.57104	0.339345	-1.55918	Down
ENSMUSG00000022677	Cep20	0.247644	0.557494	0.444209	-1.17069	Down
ENSMUSG00000022682	Rrn3	0.990224	2.14575	0.461481	-1.11566	Down
ENSMUSG00000022686	B3gnt5	1.81923	0.679604	2.6769	1.42056	Up
ENSMUSG00000022698	Naa50	0.36413	1.10216	0.330378	-1.59781	Down
ENSMUSG00000022702	Hira	1.45476	3.88908	0.374063	-1.41865	Down
ENSMUSG00000022707	Gbe1	0	3.01471	0.331707	-1.59202	Down
ENSMUSG00000022718	Dgcr8	2.08472	0.548411	3.80139	1.92653	Up
ENSMUSG00000022723	Crybg3	1.06569	0.25405	4.19481	2.0686	Up
ENSMUSG00000022724	Riox2	0.42569	1.71252	0.248576	-2.00824	Down
ENSMUSG00000022742	Cpox	0.525398	1.27954	0.410616	-1.28414	Down
ENSMUSG00000022744	Cldnd1	0.398675	1.35411	0.29442	-1.76405	Down
ENSMUSG00000022747	St3gal6	0.223693	0.63712	0.3511	-1.51005	Down
ENSMUSG00000022749	Tbc1d23	0.252265	1.27983	0.197109	-2.34293	Down
ENSMUSG00000022752	Tomm70a	0.324679	1.15019	0.282284	-1.82478	Down
ENSMUSG00000022756	Slc7a4	3.10304	1.2412	2.50004	1.32195	Up
ENSMUSG00000022757	Tfg	0.0659807	0.31554	0.209104	-2.25771	Down
ENSMUSG00000022760	Thap7	0.509172	1.03606	0.491449	-1.02489	Down
ENSMUSG00000022770	Dlg1	0.64472	1.5101	0.426938	-1.2279	Down
ENSMUSG00000022790	Igsf11	1.32801	0.538764	2.46492	1.30154	Up
ENSMUSG00000022797	Tfrc	0.276839	0.857472	0.322855	-1.63104	Down
ENSMUSG00000022800	Fyttd1	0.28974	0.889544	0.325717	-1.61831	Down
ENSMUSG00000022808	Snx4	0.538646	1.66755	0.323016	-1.63032	Down
ENSMUSG00000022816	Fstl1	0.358423	1.52175	0.235534	-2.08599	Down
ENSMUSG00000022827	Rabl3	0.521586	1.10944	0.470134	-1.08886	Down
ENSMUSG00000022828	Gtf2e1	0.398958	1.59954	0.24942	-2.00335	Down
ENSMUSG00000022833	Ccdc14	0.360727	0.967871	0.372701	-1.42391	Down
ENSMUSG00000022836	Mylk	0.507004	1.38434	0.366243	-1.44913	Down
ENSMUSG00000022837	Iqcb1	0.133683	0.519728	0.257216	-1.95895	Down
ENSMUSG00000022838	Eaf2	3.79308	0	3.79308	1.92337	Up
ENSMUSG00000022849	Hspbap1	2.5186	0.656314	3.83749	1.94016	Up
ENSMUSG00000022853	Ehhadh	0	2.47078	0.40473	-1.30497	Down
ENSMUSG00000022861	Dgkg	2.00803	0.746047	2.69156	1.42844	Up
ENSMUSG00000022863	Btg3	0.322481	0.707884	0.455556	-1.1343	Down
ENSMUSG00000022865	Cxadr	0.933617	0.126175	7.39936	2.8874	Up
ENSMUSG00000022867	Usp25	0.465135	1.095	0.424779	-1.23522	Down
ENSMUSG00000022876	Samsn1	0.233419	0.674076	0.34628	-1.52999	Down
ENSMUSG00000022885	St6gal1	2.58481	0.543024	4.76002	2.25097	Up
ENSMUSG00000022892	App	2.85651	0.695467	4.10733	2.0382	Up
ENSMUSG00000022893	Adamts1	0.779947	0.0978666	7.96949	2.99449	Up
ENSMUSG00000022894	Adamts5	0.48244	0.188365	2.5612	1.35682	Up
ENSMUSG00000022905	Kpna1	0.622059	1.67579	0.371203	-1.42972	Down
ENSMUSG00000022911	Arl13b	0	4.92802	0.202921	-2.30101	Down
ENSMUSG00000022914	Brwd1	0.320198	1.15196	0.27796	-1.84705	Down
ENSMUSG00000022940	Pigp	0.0452366	0.347794	0.130067	-2.94267	Down
ENSMUSG00000022946	Dop1b	0.237178	2.17519	0.109038	-3.1971	Down
ENSMUSG00000022951	Rcan1	1.04131	2.10161	0.495481	-1.0131	Down
ENSMUSG00000022957	Itsn1	0.590118	1.62624	0.362873	-1.46246	Down
ENSMUSG00000022962	Gart	1.134	3.45283	0.328428	-1.60635	Down
ENSMUSG00000022972	Cfap298	0.201274	1.51817	0.132577	-2.9151	Down
ENSMUSG00000022978	Mis18a	0.456795	0.98444	0.464015	-1.10776	Down
ENSMUSG00000023009	Nckap5l	5.74043	1.40013	4.09992	2.0356	Up
ENSMUSG00000023019	Gpd1	1.53398	0.685557	2.23757	1.16193	Up
ENSMUSG00000023021	Cers5	0.286593	0.708308	0.404616	-1.30538	Down
ENSMUSG00000023025	Larp4	0.551387	1.51478	0.364005	-1.45797	Down
ENSMUSG00000023026	Dip2b	1.11186	2.40105	0.463073	-1.11069	Down
ENSMUSG00000023027	Atf1	0.477497	1.17246	0.407259	-1.29598	Down
ENSMUSG00000023030	Slc11a2	0.673103	1.35751	0.495838	-1.01206	Down
ENSMUSG00000023031	Cela1	0.250063	0.666537	0.375168	-1.41439	Down
ENSMUSG00000023032	Slc4a8	0	3.26998	0.305812	-1.70928	Down
ENSMUSG00000023039	Krt7	0.522528	0.0531839	9.82493	3.29645	Up
ENSMUSG00000023043	Krt18	0.643993	0.245389	2.62437	1.39197	Up
ENSMUSG00000023044	Csad	0.183812	1.21962	0.150712	-2.73013	Down
ENSMUSG00000023066	Rttn	0.308621	1.72583	0.178825	-2.48338	Down
ENSMUSG00000023068	Nus1	0.273653	0.962102	0.284432	-1.81384	Down
ENSMUSG00000023070	Rgn	1.23721	3.69012	0.335276	-1.57658	Down
ENSMUSG00000023087	Noct	0.50246	1.68159	0.2988	-1.74275	Down
ENSMUSG00000023092	Fhl1	0.780036	0.121105	6.44099	2.68728	Up
ENSMUSG00000023106	Denr	0.304737	0.77851	0.391436	-1.35315	Down
ENSMUSG00000023110	Prmt5	0.521931	1.20734	0.432296	-1.20991	Down
ENSMUSG00000023118	Sympk	0.552614	1.31461	0.420365	-1.25029	Down
ENSMUSG00000023175	Bsg	0.31669	0.740827	0.427482	-1.22606	Down
ENSMUSG00000023186	Vwa5a	0.288556	0.619837	0.465536	-1.10304	Down
ENSMUSG00000023224	Serping1	0.878406	1.76568	0.497489	-1.00726	Down
ENSMUSG00000023247	Guca2a	9.97831	0	9.97831	3.3188	Up
ENSMUSG00000023277	Twf2	0.430016	1.03696	0.414689	-1.2699	Down
ENSMUSG00000023284	Zfp605	3.96792	0.986883	4.02065	2.00743	Up
ENSMUSG00000023286	Ube2j2	0.420253	0.852879	0.492746	-1.02108	Down
ENSMUSG00000023307	Marchf5	0.338709	0.853056	0.397054	-1.33259	Down
ENSMUSG00000023328	Ache	0.472014	1.39152	0.339207	-1.55976	Down
ENSMUSG00000023456	Tpi1	0.713379	1.52096	0.469032	-1.09224	Down
ENSMUSG00000023467	Tulp2	1.3266	0.522163	2.54059	1.34516	Up
ENSMUSG00000023755	Rhebl1	0.173723	0.357868	0.48544	-1.04263	Down
ENSMUSG00000023800	Tiam2	2.64026	0.883351	2.98891	1.57962	Up
ENSMUSG00000023809	Rps6ka2	2.13819	4.9943	0.428126	-1.22389	Down
ENSMUSG00000023826	Prkn	0.0512934	0.222106	0.230941	-2.1144	Down
ENSMUSG00000023827	Agpat4	0.656082	1.37774	0.476201	-1.07036	Down
ENSMUSG00000023828	Slc22a3	5.0215	1.06995	4.6932	2.23057	Up
ENSMUSG00000023861	Mpc1	1.41664	0.690177	2.05258	1.03744	Up
ENSMUSG00000023886	Smoc2	3.54361	0	3.54361	1.82522	Up
ENSMUSG00000023905	Tnfrsf12a	0.454811	0.164656	2.7622	1.46582	Up
ENSMUSG00000023909	Paqr4	0.554234	1.4421	0.384326	-1.3796	Down
ENSMUSG00000023915	Tnfrsf21	0.616969	1.49817	0.411815	-1.27993	Down
ENSMUSG00000023919	Cenpq	2.61343	0.953312	2.74142	1.45492	Up
ENSMUSG00000023926	Rhag	0.131631	0.534613	0.246217	-2.02199	Down
ENSMUSG00000023940	Sgo1	0.0833661	0.485319	0.171776	-2.5414	Down
ENSMUSG00000023952	Gtpbp2	0.118957	0.671467	0.177159	-2.49688	Down
ENSMUSG00000023959	Clic5	5.60557	0	5.60557	2.48686	Up
ENSMUSG00000023963	Cyp39a1	1.16398	0.395458	2.94337	1.55747	Up
ENSMUSG00000023965	Fbxl17	0.642968	1.76525	0.364237	-1.45705	Down
ENSMUSG00000023966	Rsph9	0.17367	0.47507	0.365567	-1.45179	Down
ENSMUSG00000023967	Mrps18a	0.281596	0.621516	0.45308	-1.14216	Down
ENSMUSG00000023992	Trem2	0.11378	0.572268	0.198822	-2.33045	Down
ENSMUSG00000023993	Treml1	0.7619	1.75831	0.433313	-1.20652	Down
ENSMUSG00000024008	Cpne5	5.25222	0.607203	8.64986	3.11268	Up
ENSMUSG00000024014	Pim1	0.378373	0.827316	0.457351	-1.12863	Down
ENSMUSG00000024019	Cmtr1	0.171544	1.44353	0.118836	-3.07295	Down
ENSMUSG00000024039	Cbs	0.611782	0.166244	3.68003	1.87972	Up
ENSMUSG00000024050	Wiz	0.779426	2.82811	0.2756	-1.85935	Down
ENSMUSG00000024054	Smchd1	0.247035	0.949939	0.260054	-1.94312	Down
ENSMUSG00000024066	Xdh	2.25054	0.897319	2.50807	1.32658	Up
ENSMUSG00000024068	Spast	0.528293	1.6889	0.312803	-1.67667	Down
ENSMUSG00000024074	Crim1	0.386091	1.11886	0.345076	-1.53502	Down
ENSMUSG00000024077	Strn	1.08033	2.71584	0.397788	-1.32993	Down
ENSMUSG00000024078	Ttc27	0.307862	0.861226	0.35747	-1.48411	Down
ENSMUSG00000024079	Eif2ak2	0.581442	1.32313	0.439445	-1.18625	Down
ENSMUSG00000024085	Man2a1	0.417499	2.11	0.197867	-2.3374	Down
ENSMUSG00000024087	Cyp1b1	2.65533	0.549856	4.82913	2.27176	Up
ENSMUSG00000024096	Ralbp1	0.871782	2.34382	0.371949	-1.42682	Down
ENSMUSG00000024104	Washc2	0.612044	2.19075	0.279376	-1.83972	Down
ENSMUSG00000024121	Atp6v0c	0.623333	1.3291	0.468988	-1.09238	Down
ENSMUSG00000024122	Pdpk1	0.248568	1.72366	0.14421	-2.79376	Down
ENSMUSG00000024130	Abca3	6.90121	1.57695	4.37629	2.12971	Up
ENSMUSG00000024142	Mlst8	0.891963	1.82564	0.488575	-1.03335	Down
ENSMUSG00000024150	Mcfd2	0.694442	1.44221	0.481513	-1.05435	Down
ENSMUSG00000024151	Msh2	0.651504	1.31201	0.496571	-1.00993	Down
ENSMUSG00000024158	Hagh	0.433967	1.75542	0.247215	-2.01616	Down
ENSMUSG00000024160	Spsb3	0.243427	2.68057	0.0908116	-3.46098	Down
ENSMUSG00000024163	Mapk8ip3	0.286062	1.13003	0.253145	-1.98197	Down
ENSMUSG00000024168	Tmem204	0.151924	5.55132	0.0273671	-5.19141	Down
ENSMUSG00000024169	Ift140	0.813202	1.78061	0.456699	-1.13068	Down
ENSMUSG00000024176	Sox8	1.25541	0.504893	2.48649	1.31411	Up
ENSMUSG00000024177	Nme4	0.672112	1.51603	0.443336	-1.17353	Down
ENSMUSG00000024180	Pgap6	0.756146	1.82814	0.413614	-1.27364	Down
ENSMUSG00000024182	Axin1	0.593446	1.75475	0.338195	-1.56407	Down
ENSMUSG00000024206	Rfx2	3.97164	1.01329	3.91955	1.97069	Up
ENSMUSG00000024218	Taf11	0.334251	1.25213	0.266946	-1.90538	Down
ENSMUSG00000024227	Pdzph1	0	19.0134	0.0525945	-4.24895	Down
ENSMUSG00000024228	Nudt12	0	2.99266	0.334151	-1.58143	Down
ENSMUSG00000024240	Epc1	0.315693	0.649469	0.486078	-1.04074	Down
ENSMUSG00000024242	Map4k3	1.00563	0.134393	7.48272	2.90356	Up
ENSMUSG00000024247	Pkdcc	3.80148	1.03534	3.67172	1.87646	Up
ENSMUSG00000024251	Thada	0.397609	1.28081	0.310436	-1.68763	Down
ENSMUSG00000024260	Sap130	0.380426	1.73335	0.219475	-2.18787	Down
ENSMUSG00000024273	2700062C07Rik	0.932472	0.425479	2.19158	1.13197	Up
ENSMUSG00000024276	Zfp397	0.29848	1.07123	0.278633	-1.84356	Down
ENSMUSG00000024287	Thoc1	2.54963	0.459932	5.54348	2.47079	Up
ENSMUSG00000024290	Rock1	0.590438	1.24028	0.476052	-1.07081	Down
ENSMUSG00000024293	Esco1	0.0875726	0.649974	0.134732	-2.89183	Down
ENSMUSG00000024294	Mib1	0.864937	2.16795	0.398966	-1.32566	Down
ENSMUSG00000024309	Pfdn6	0.950752	2.82057	0.337078	-1.56885	Down
ENSMUSG00000024317	Rnf138	2.0943	0.961061	2.17916	1.12377	Up
ENSMUSG00000024350	Dnajc18	0.428409	2.17492	0.196977	-2.3439	Down
ENSMUSG00000024357	Sil1	0.412612	1.10191	0.374451	-1.41715	Down
ENSMUSG00000024370	Cdc23	0	2.19796	0.454967	-1.13617	Down
ENSMUSG00000024371	C2	0.679956	2.73768	0.248369	-2.00944	Down
ENSMUSG00000024376	Epb41l4a	0.624193	0.0568609	10.9776	3.45648	Up
ENSMUSG00000024378	Stard4	0.500063	1.58159	0.316178	-1.66119	Down
ENSMUSG00000024383	Map3k2	0.151283	0.666413	0.22701	-2.13917	Down
ENSMUSG00000024397	Aif1	0.276158	0.861907	0.320403	-1.64204	Down
ENSMUSG00000024413	Npc1	0.767078	2.53652	0.302414	-1.7254	Down
ENSMUSG00000024423	Impact	2.37117	0.650768	3.64366	1.86539	Up
ENSMUSG00000024454	Hdac3	0.439376	0.980699	0.448024	-1.15835	Down
ENSMUSG00000024479	Mal2	1.30724	0.149046	8.77074	3.1327	Up
ENSMUSG00000024480	Ap3s1	0.171318	0.784854	0.21828	-2.19575	Down
ENSMUSG00000024483	Ankhd1	2.02473	0.68814	2.94232	1.55695	Up
ENSMUSG00000024486	Hbegf	1.12584	0.483164	2.33015	1.22042	Up
ENSMUSG00000024505	Dtwd2	0.453608	0.935879	0.484686	-1.04488	Down
ENSMUSG00000024516	Sec11c	0.189659	0.703048	0.269767	-1.89021	Down
ENSMUSG00000024521	Pmaip1	0.192025	0.835432	0.229851	-2.12123	Down
ENSMUSG00000024525	Impa2	2.21286	1.00757	2.19622	1.13502	Up
ENSMUSG00000024533	Spire1	0.599912	1.30957	0.458097	-1.12627	Down
ENSMUSG00000024542	Cep192	11.9157	1.17964	10.1011	3.33644	Up
ENSMUSG00000024556	Me2	0.459176	1.31443	0.349334	-1.51732	Down
ENSMUSG00000024560	Cxxc1	0.613187	1.3311	0.460662	-1.11822	Down
ENSMUSG00000024563	Smad2	0.272544	0.971153	0.280639	-1.83321	Down
ENSMUSG00000024571	Naa12	0.332908	0.804855	0.413625	-1.2736	Down
ENSMUSG00000024576	Csnk1a1	0.485439	1.17291	0.413874	-1.27274	Down
ENSMUSG00000024579	Pcyox1l	0.401931	1.18521	0.339122	-1.56013	Down
ENSMUSG00000024590	Lmnb1	0.78033	1.77639	0.439277	-1.1868	Down
ENSMUSG00000024592	C330018D20Rik	0.0867743	0.843566	0.102866	-3.28116	Down
ENSMUSG00000024594	Prrc1	0.51349	1.46919	0.349505	-1.51661	Down
ENSMUSG00000024597	Slc12a2	0.340072	1.16558	0.291763	-1.77713	Down
ENSMUSG00000024610	Cd74	1.04867	0.437606	2.39637	1.26085	Up
ENSMUSG00000024614	Tmx3	0.404276	1.69209	0.238921	-2.0654	Down
ENSMUSG00000024639	Gnaq	0.336816	1.42702	0.236028	-2.08297	Down
ENSMUSG00000024653	Scgb1a1	64.9742	0	64.9742	6.02179	Up
ENSMUSG00000024663	Rab3il1	0.514138	1.57643	0.32614	-1.61644	Down
ENSMUSG00000024666	Tmem138	0.276392	0.641078	0.431136	-1.21378	Down
ENSMUSG00000024667	Tmem216	0.595831	1.38713	0.429541	-1.21913	Down
ENSMUSG00000024672	Ms4a7	0.471284	0.118139	3.98924	1.99611	Up
ENSMUSG00000024679	Ms4a6d	1.12848	0.479444	2.35372	1.23495	Up
ENSMUSG00000024696	Lpxn	0.84765	0.255923	3.31212	1.72776	Up
ENSMUSG00000024712	Rfk	0.419704	1.15851	0.362281	-1.46482	Down
ENSMUSG00000024726	Carnmt1	0.485602	1.10151	0.440852	-1.18164	Down
ENSMUSG00000024736	Tmem132a	2.00263	0.267714	7.48051	2.90314	Up
ENSMUSG00000024743	Syt7	2.86416	0	2.86416	1.51811	Up
ENSMUSG00000024750	Zfand5	0.269561	0.907896	0.296907	-1.75192	Down
ENSMUSG00000024758	Rtn3	0.791137	1.73244	0.456661	-1.13081	Down
ENSMUSG00000024761	Gm16437	10.5581	0.58128	18.1635	4.18297	Up
ENSMUSG00000024764	Naa40	1.02472	2.8585	0.358481	-1.48003	Down
ENSMUSG00000024772	Ehd1	0.878009	2.03625	0.431189	-1.21361	Down
ENSMUSG00000024782	Ak3	0.675978	1.49476	0.452231	-1.14487	Down
ENSMUSG00000024787	Snx15	0.786255	1.65357	0.47549	-1.07251	Down
ENSMUSG00000024791	Cdca5	0.681499	1.37052	0.497254	-1.00795	Down
ENSMUSG00000024795	Kif20b	0.419115	1.24222	0.337393	-1.5675	Down
ENSMUSG00000024797	Vps51	0.515718	1.09754	0.469884	-1.08962	Down
ENSMUSG00000024800	Rpp30	0.50109	1.02452	0.489098	-1.0318	Down
ENSMUSG00000024803	Ankrd1	0.952833	0.106835	8.91875	3.15684	Up
ENSMUSG00000024807	Syvn1	2.80738	1.35041	2.0789	1.05582	Up
ENSMUSG00000024812	Tjp2	0.540519	1.32941	0.406585	-1.29837	Down
ENSMUSG00000024816	Frmd8	0.952951	2.31649	0.411377	-1.28147	Down
ENSMUSG00000024853	Sf3b2	0.917935	1.94203	0.472667	-1.0811	Down
ENSMUSG00000024854	Pold4	0.719881	1.94133	0.370818	-1.43122	Down
ENSMUSG00000024855	Pacs1	1.01663	2.3219	0.437844	-1.19151	Down
ENSMUSG00000024867	Pip5k1b	0.309913	1.53393	0.202038	-2.3073	Down
ENSMUSG00000024869	Gm49405	11.0838	1538.6	0.00720379	-7.11703	Down
ENSMUSG00000024870	Rab1b	0.701715	1.55694	0.450701	-1.14976	Down
ENSMUSG00000024878	Zng1	0.25613	0.574857	0.445555	-1.16633	Down
ENSMUSG00000024883	Rin1	0.836631	0.287795	2.90704	1.53955	Up
ENSMUSG00000024887	Asah2	2.50485	0.735133	3.40734	1.76865	Up
ENSMUSG00000024891	Slc29a2	0.753818	2.29205	0.328883	-1.60435	Down
ENSMUSG00000024892	Pcx	0.935665	2.02158	0.462837	-1.11142	Down
ENSMUSG00000024896	Minpp1	0.473142	1.10062	0.429887	-1.21797	Down
ENSMUSG00000024906	Mus81	0.336761	0.742356	0.453638	-1.14039	Down
ENSMUSG00000024924	Vldlr	6.97251	0.178928	38.9682	5.28423	Up
ENSMUSG00000024939	Fam89b	0.0108143	1.55659	0.00694741	-7.16931	Down
ENSMUSG00000024940	Ltbp3	4.57809	0.11727	39.0387	5.28683	Up
ENSMUSG00000024941	Scyl1	0.500153	1.18567	0.421832	-1.24526	Down
ENSMUSG00000024955	Esrra	0.380005	1.40407	0.270645	-1.88553	Down
ENSMUSG00000024959	Bad	0.186294	0.84303	0.220981	-2.17801	Down
ENSMUSG00000024960	Plcb3	0.533863	1.10286	0.484073	-1.0467	Down
ENSMUSG00000024963	Dnajc4	0.400874	0.964312	0.41571	-1.26635	Down
ENSMUSG00000024976	Shoc2	0.420394	1.11692	0.376387	-1.40971	Down
ENSMUSG00000024978	Gpam	0.549546	1.6789	0.327325	-1.6112	Down
ENSMUSG00000024982	Zdhhc6	1.29154	3.92578	0.328988	-1.60389	Down
ENSMUSG00000024983	Vti1a	0.670236	1.36146	0.492294	-1.02241	Down
ENSMUSG00000024985	Tcf7l2	0.142522	3.25727	0.0437549	-4.51441	Down
ENSMUSG00000024990	Rbp4	0.594743	1.46531	0.405881	-1.30087	Down
ENSMUSG00000024991	Eif3a	0.38495	0.837537	0.459621	-1.12148	Down
ENSMUSG00000025006	Sorbs1	0	2.19424	0.45574	-1.13372	Down
ENSMUSG00000025007	Aldh18a1	0.748961	1.88719	0.396865	-1.33328	Down
ENSMUSG00000025008	Tctn3	0.461417	0.960148	0.480568	-1.05719	Down
ENSMUSG00000025017	Pik3ap1	0.538027	2.322	0.231709	-2.10962	Down
ENSMUSG00000025024	Smndc1	0.446154	0.908046	0.491334	-1.02522	Down
ENSMUSG00000025034	Trim8	0.355745	1.6785	0.211942	-2.23826	Down
ENSMUSG00000025035	Arl3	0.385268	0.870763	0.442449	-1.17642	Down
ENSMUSG00000025040	Fundc1	0.293779	1.26779	0.231726	-2.10951	Down
ENSMUSG00000025050	Pcgf6	0.0836649	1.29312	0.0647002	-3.95009	Down
ENSMUSG00000025059	Gk	0.1543	0.71856	0.214734	-2.21937	Down
ENSMUSG00000025069	Gsto2	0	2.1142	0.472992	-1.08011	Down
ENSMUSG00000025076	Casp7	0.189873	1.55527	0.122084	-3.03406	Down
ENSMUSG00000025086	Trub1	0.421593	1.01678	0.414636	-1.27008	Down
ENSMUSG00000025094	Slc18a2	1.79776	0.47009	3.8243	1.9352	Up
ENSMUSG00000025127	Gcgr	0.829722	0.362831	2.2868	1.19333	Up
ENSMUSG00000025134	Alyref	0.166988	0.568618	0.293673	-1.76772	Down
ENSMUSG00000025135	Anapc11	0.153499	1.1987	0.128054	-2.96517	Down
ENSMUSG00000025139	Tollip	0.804778	1.66703	0.482762	-1.05061	Down
ENSMUSG00000025144	Cenpx	0.782404	2.00875	0.389498	-1.36031	Down
ENSMUSG00000025145	Lrrc45	0.53292	1.33218	0.400037	-1.3218	Down
ENSMUSG00000025147	Mob2	0.381003	1.31114	0.290589	-1.78295	Down
ENSMUSG00000025150	Cbr2	4.69552	0.0720234	65.1944	6.02668	Up
ENSMUSG00000025171	Ubtd1	0.138235	1.23148	0.112251	-3.15519	Down
ENSMUSG00000025173	Wdr45b	0.255583	0.650067	0.393164	-1.3468	Down
ENSMUSG00000025175	Fn3k	1.01753	2.39185	0.425414	-1.23306	Down
ENSMUSG00000025188	Hps1	0.375388	1.41202	0.265852	-1.9113	Down
ENSMUSG00000025189	Cnnm1	0	3.03462	0.329531	-1.60152	Down
ENSMUSG00000025192	Entpd7	7.65667	1.85991	4.11668	2.04148	Up
ENSMUSG00000025194	Abcc2	6.29878	1.00162	6.28857	2.65273	Up
ENSMUSG00000025195	Dnmbp	2.28028	0.543874	4.19266	2.06786	Up
ENSMUSG00000025198	Erlin1	0.732108	1.5218	0.481081	-1.05565	Down
ENSMUSG00000025200	Cwf19l1	0.416707	0.959806	0.434158	-1.20371	Down
ENSMUSG00000025201	Bloc1s2-ps	5.23543	0.891868	5.87018	2.55341	Up
ENSMUSG00000025203	Scd2	0.590951	1.39404	0.423912	-1.23816	Down
ENSMUSG00000025207	Sema4g	5.2044	1.56026	3.3356	1.73795	Up
ENSMUSG00000025212	Sfxn3	0.412969	0.867247	0.476183	-1.07041	Down
ENSMUSG00000025217	Btrc	0.771863	1.76255	0.437925	-1.19125	Down
ENSMUSG00000025218	Poll	0.916284	1.94601	0.470852	-1.08665	Down
ENSMUSG00000025221	Kcnip2	0	2.14067	0.467143	-1.09806	Down
ENSMUSG00000025234	Arih1	0.671518	1.4737	0.45567	-1.13394	Down
ENSMUSG00000025239	Limd1	0.69861	1.68981	0.413424	-1.27431	Down
ENSMUSG00000025240	Sacm1l	0	2.90876	0.343789	-1.5404	Down
ENSMUSG00000025257	Ribc1	2.711	0.419402	6.46395	2.69242	Up
ENSMUSG00000025266	Gnl3l	0.736449	1.94691	0.378266	-1.40253	Down
ENSMUSG00000025270	Alas2	1.34549	0.62744	2.14441	1.10058	Up
ENSMUSG00000025279	Dnase1l3	0.500842	1.18926	0.421137	-1.24764	Down
ENSMUSG00000025316	Banp	0.268192	0.828633	0.323656	-1.62747	Down
ENSMUSG00000025324	Atp10a	0.535607	1.3288	0.403075	-1.31088	Down
ENSMUSG00000025326	Ube3a	0.636942	1.42864	0.445838	-1.16541	Down
ENSMUSG00000025332	Kdm5c	0.858738	2.00414	0.428483	-1.22269	Down
ENSMUSG00000025353	Ormdl2	0.210527	2.48942	0.0845686	-3.56373	Down
ENSMUSG00000025354	Dnajc14	0.355021	1.09089	0.325441	-1.61953	Down
ENSMUSG00000025357	Dgka	2.37603	0.786633	3.02051	1.59479	Up
ENSMUSG00000025358	Cdk2	0.16931	0.83185	0.203534	-2.29666	Down
ENSMUSG00000025364	Pa2g4	0.592718	1.39456	0.425023	-1.23439	Down
ENSMUSG00000025371	Chmp6	0.323827	1.93335	0.167495	-2.57781	Down
ENSMUSG00000025375	Aatk	0.836972	4.08589	0.204845	-2.2874	Down
ENSMUSG00000025381	Cnpy2	0.541364	1.83744	0.29463	-1.76303	Down
ENSMUSG00000025384	Faap100	0.599329	1.33652	0.448427	-1.15706	Down
ENSMUSG00000025400	Tac2	0	2.06479	0.484311	-1.04599	Down
ENSMUSG00000025402	Nab2	2.90798	1.26969	2.29031	1.19554	Up
ENSMUSG00000025409	Mbd6	0.555552	1.35163	0.411025	-1.2827	Down
ENSMUSG00000025410	Dctn2	0.552099	1.15187	0.479307	-1.06098	Down
ENSMUSG00000025421	Hdhd2	0.503675	1.27118	0.396226	-1.33561	Down
ENSMUSG00000025439	Clns1a	0.352895	1.00563	0.35092	-1.51079	Down
ENSMUSG00000025466	Fuom	0.374156	1.08957	0.343399	-1.54204	Down
ENSMUSG00000025470	Zfp511	0.5251	1.40755	0.373059	-1.42252	Down
ENSMUSG00000025475	Adgra1	2.1789	0	2.1789	1.1236	Up
ENSMUSG00000025484	Bet1l	1.34117	4.98323	0.269136	-1.89359	Down
ENSMUSG00000025486	Sirt3	7.31602	3.58055	2.04327	1.03088	Up
ENSMUSG00000025492	Ifitm3	0.605041	1.534	0.394422	-1.34219	Down
ENSMUSG00000025495	Ptdss2	0.513505	1.26515	0.405884	-1.30086	Down
ENSMUSG00000025499	Hras	0.143647	0.460388	0.312013	-1.68032	Down
ENSMUSG00000025504	Eps8l2	0.534691	1.10137	0.485478	-1.04252	Down
ENSMUSG00000025505	Tmem80	0.192853	0.722189	0.267039	-1.90488	Down
ENSMUSG00000025511	Tspan4	0.203634	1.15066	0.176972	-2.49841	Down
ENSMUSG00000025512	Chid1	0.472427	0.969787	0.487145	-1.03758	Down
ENSMUSG00000025534	Gusb	0.373966	1.15066	0.325001	-1.62148	Down
ENSMUSG00000025545	Clybl	0.353374	1.29141	0.273633	-1.86969	Down
ENSMUSG00000025558	Dock9	0.138739	0.964765	0.143806	-2.79781	Down
ENSMUSG00000025572	Tmc6	1.31142	0.533745	2.45703	1.29691	Up
ENSMUSG00000025573	6030468B19Rik	0.453939	1.9265	0.235628	-2.08541	Down
ENSMUSG00000025574	Tk1	0.953359	2.35803	0.404304	-1.30649	Down
ENSMUSG00000025579	Gaa	0.855194	1.94539	0.439601	-1.18573	Down
ENSMUSG00000025583	Rptor	0.660358	2.00733	0.328973	-1.60396	Down
ENSMUSG00000025584	Pde8a	1.03758	0.326708	3.17585	1.66714	Up
ENSMUSG00000025609	Mkln1	2.86764	1.227	2.33711	1.22473	Up
ENSMUSG00000025612	Bach1	0.389922	0.856539	0.45523	-1.13533	Down
ENSMUSG00000025616	Usp16	0.192127	1.8857	0.101886	-3.29497	Down
ENSMUSG00000025646	Atrip	0.350013	0.917471	0.381497	-1.39026	Down
ENSMUSG00000025648	Pfkfb4	3.84466	1.04436	3.68137	1.88024	Up
ENSMUSG00000025650	Col7a1	0.519592	1.19118	0.4362	-1.19694	Down
ENSMUSG00000025665	Rps6ka6	0.565595	1.32018	0.428423	-1.22289	Down
ENSMUSG00000025701	Alox5	0.487803	1.62894	0.299461	-1.73956	Down
ENSMUSG00000025702	Marchf8	0.427184	1.88557	0.226555	-2.14207	Down
ENSMUSG00000025722	Wdr73	0.506326	1.03547	0.488981	-1.03215	Down
ENSMUSG00000025730	Rab40c	0.559529	1.79884	0.31105	-1.68478	Down
ENSMUSG00000025736	Jmjd8	0.12771	0.941599	0.135631	-2.88225	Down
ENSMUSG00000025739	Gng13	7.62809	59.5479	0.1281	-2.96466	Down
ENSMUSG00000025757	Hspa4l	0.328198	0.988815	0.331911	-1.59113	Down
ENSMUSG00000025758	Plk4	0.174763	0.880343	0.198517	-2.33266	Down
ENSMUSG00000025762	Larp1b	0.57884	2.77741	0.20841	-2.2625	Down
ENSMUSG00000025786	Zdhhc3	0.450936	1.54399	0.29206	-1.77567	Down
ENSMUSG00000025804	Ccr1	0.773309	2.11771	0.365163	-1.45339	Down
ENSMUSG00000025812	Pard3	1.20226	0.302238	3.97787	1.992	Up
ENSMUSG00000025813	Homer2	0.354872	0.928752	0.382096	-1.38799	Down
ENSMUSG00000025815	Dhtkd1	0	2.01681	0.495834	-1.01207	Down
ENSMUSG00000025817	Nudt5	0.306611	0.721889	0.424734	-1.23537	Down
ENSMUSG00000025821	Zfp282	0.726673	1.6786	0.432905	-1.20788	Down
ENSMUSG00000025854	Fam20c	0.481639	0.21439	2.24656	1.16772	Up
ENSMUSG00000025856	Pdgfa	1.07103	0.0466386	22.9645	4.52133	Up
ENSMUSG00000025860	Xiap	0.256923	0.808138	0.31792	-1.65327	Down
ENSMUSG00000025870	Arl10	2.74526	0.398735	6.88491	2.78344	Up
ENSMUSG00000025873	Faf2	0.45701	1.05269	0.434135	-1.20378	Down
ENSMUSG00000025877	Hk3	0.487919	1.97406	0.247165	-2.01645	Down
ENSMUSG00000025878	Uimc1	0.33478	0.845232	0.39608	-1.33614	Down
ENSMUSG00000025885	Myo5b	0.316085	0.704609	0.448596	-1.15651	Down
ENSMUSG00000025888	Casp1	0.426925	1.04359	0.409093	-1.2895	Down
ENSMUSG00000025889	Snca	0.543349	1.25916	0.431518	-1.21251	Down
ENSMUSG00000025898	Cwf19l2	0.573705	1.58723	0.361451	-1.46813	Down
ENSMUSG00000025911	Adhfe1	2.1845	0.599807	3.64201	1.86473	Up
ENSMUSG00000025915	Sgk3	0.320525	0.775015	0.413572	-1.27379	Down
ENSMUSG00000025933	Tmem14a	2.27726	0.767459	2.96727	1.56914	Up
ENSMUSG00000025934	Gsta3	0.211419	0.830475	0.254576	-1.97383	Down
ENSMUSG00000025935	Tram1	0.700468	1.43315	0.488762	-1.0328	Down
ENSMUSG00000025937	Lactb2	0.223241	0.536182	0.416354	-1.26412	Down
ENSMUSG00000025939	Ube2w	1.68472	0.80355	2.09659	1.06805	Up
ENSMUSG00000025949	Pikfyve	0.340876	0.832498	0.409462	-1.2882	Down
ENSMUSG00000025962	Fastkd2	1.21703	0.368721	3.30069	1.72277	Up
ENSMUSG00000025967	Eef1b2	2.71633	0.636572	4.26712	2.09326	Up
ENSMUSG00000025969	Nrp2	0.925835	4.84229	0.191198	-2.38686	Down
ENSMUSG00000025978	Rftn2	4.01264	0	4.01264	2.00455	Up
ENSMUSG00000025979	Mob4	0.143852	0.474187	0.303366	-1.72087	Down
ENSMUSG00000025982	Sf3b1	0.512455	1.56964	0.326478	-1.61494	Down
ENSMUSG00000025986	Slc39a10	2.26436	1.01109	2.23952	1.16319	Up
ENSMUSG00000025997	Ikzf2	0.175718	0.627583	0.279991	-1.83655	Down
ENSMUSG00000026000	Lancl1	0.53066	1.10504	0.480219	-1.05824	Down
ENSMUSG00000026005	Rpe	0.154456	0.697225	0.221529	-2.17443	Down
ENSMUSG00000026009	Icos	0	2.48107	0.403052	-1.31096	Down
ENSMUSG00000026014	Raph1	0.317126	1.15524	0.274511	-1.86506	Down
ENSMUSG00000026017	Carf	0.300268	1.64752	0.182255	-2.45597	Down
ENSMUSG00000026018	Ica1l	0	2.85003	0.350874	-1.51098	Down
ENSMUSG00000026028	Trak2	0.454596	1.23608	0.367772	-1.44312	Down
ENSMUSG00000026031	Cflar	0.386432	1.01029	0.382497	-1.38648	Down
ENSMUSG00000026037	Orc2	0.60331	1.34155	0.44971	-1.15293	Down
ENSMUSG00000026039	Sgo2a	0.350475	1.41315	0.248009	-2.01153	Down
ENSMUSG00000026043	Col3a1	6.82512	3.14177	2.17238	1.11928	Up
ENSMUSG00000026049	Tex30	0.321008	0.764596	0.41984	-1.25209	Down
ENSMUSG00000026064	Ptp4a1	0.0647087	1.0562	0.0612658	-4.02877	Down
ENSMUSG00000026072	Il1r1	0	2.20735	0.453032	-1.14231	Down
ENSMUSG00000026082	Rev1	0.0875024	0.494305	0.177021	-2.49801	Down
ENSMUSG00000026095	Asnsd1	0.388179	0.850016	0.456672	-1.13077	Down
ENSMUSG00000026102	Inpp1	0.403299	0.198972	2.02691	1.01928	Up
ENSMUSG00000026103	Gls	0.827786	2.17073	0.381341	-1.39085	Down
ENSMUSG00000026104	Stat1	0.310913	0.977052	0.318216	-1.65192	Down
ENSMUSG00000026110	Mgat4a	0.374188	1.15656	0.323535	-1.62801	Down
ENSMUSG00000026113	Inpp4a	1.03265	3.24085	0.318635	-1.65002	Down
ENSMUSG00000026131	Dst	8.81748	1.59547	5.52657	2.46638	Up
ENSMUSG00000026134	Prim2	0.600204	1.28354	0.467614	-1.09661	Down
ENSMUSG00000026150	Mff	0.30773	0.891829	0.345055	-1.5351	Down
ENSMUSG00000026154	Sdhaf4	0.191099	0.697947	0.273802	-1.8688	Down
ENSMUSG00000026155	Smap1	0	11.91	0.0839629	-3.5741	Down
ENSMUSG00000026158	Ogfrl1	0.239293	0.913675	0.261901	-1.9329	Down
ENSMUSG00000026159	Agfg1	0.528037	1.38691	0.380728	-1.39317	Down
ENSMUSG00000026166	Ccl20	1.05368	0.0442647	23.8041	4.57314	Up
ENSMUSG00000026173	Plcd4	2.76049	7.52939	0.366629	-1.44761	Down
ENSMUSG00000026176	Ctdsp1	1.06143	2.13957	0.496096	-1.01131	Down
ENSMUSG00000026177	Slc11a1	1.59485	0.659631	2.41778	1.27369	Up
ENSMUSG00000026179	Pnkd	0.270122	0.594455	0.454402	-1.13796	Down
ENSMUSG00000026181	Ppm1f	0.766008	4.33757	0.176598	-2.50146	Down
ENSMUSG00000026193	Fn1	1.21599	0.269486	4.51224	2.17384	Up
ENSMUSG00000026199	Ankzf1	0.316322	0.842358	0.37552	-1.41304	Down
ENSMUSG00000026203	Dnajb2	0.583585	1.52571	0.382501	-1.38646	Down
ENSMUSG00000026207	Speg	0.208499	0.48909	0.426299	-1.23006	Down
ENSMUSG00000026208	Des	1.52554	0.106191	14.366	3.84459	Up
ENSMUSG00000026211	Obsl1	6.43582	2.0781	3.09697	1.63086	Up
ENSMUSG00000026219	Trip12	0.391711	1.26315	0.310107	-1.68916	Down
ENSMUSG00000026222	Sp100	0.491267	1.08975	0.450806	-1.14942	Down
ENSMUSG00000026227	2810459M11Rik	0.771439	3.16359	0.24385	-2.03594	Down
ENSMUSG00000026234	Ncl	3.47947	1.13011	3.07887	1.6224	Up
ENSMUSG00000026238	Ptma	0.351024	0.790475	0.444067	-1.17115	Down
ENSMUSG00000026249	Serpine2	0.59205	1.22373	0.483809	-1.04749	Down
ENSMUSG00000026254	Eif4e2	0.501721	1.24837	0.401901	-1.31509	Down
ENSMUSG00000026259	Ngef	3.30389	0.542967	6.08488	2.60523	Up
ENSMUSG00000026272	Agxt	0.345271	1.68299	0.205153	-2.28523	Down
ENSMUSG00000026278	Bok	0.556349	0.162323	3.42741	1.77712	Up
ENSMUSG00000026283	Ing5	0.608732	1.63411	0.372515	-1.42463	Down
ENSMUSG00000026288	Inpp5d	0.801053	1.83296	0.437027	-1.1942	Down
ENSMUSG00000026289	Atg16l1	0.107633	0.592634	0.181618	-2.46102	Down
ENSMUSG00000026311	Asb1	0.475294	1.75844	0.270293	-1.8874	Down
ENSMUSG00000026319	Relch	0.535071	1.36687	0.391458	-1.35307	Down
ENSMUSG00000026333	Gin1	8.44326	0.919779	9.17966	3.19844	Up
ENSMUSG00000026335	Pam	0.685273	1.58448	0.43249	-1.20926	Down
ENSMUSG00000026341	Actr3	0.704564	1.55664	0.45262	-1.14363	Down
ENSMUSG00000026342	Slc35f5	0.288696	1.00246	0.287988	-1.79592	Down
ENSMUSG00000026349	Ccnt2	0.246043	1.18417	0.207777	-2.26689	Down
ENSMUSG00000026361	Cdc73	0.352867	0.919647	0.383699	-1.38195	Down
ENSMUSG00000026374	Tsn	0.660213	1.45522	0.453686	-1.14024	Down
ENSMUSG00000026377	Nifk	0.445059	0.951997	0.4675	-1.09696	Down
ENSMUSG00000026383	Epb41l5	0.689959	2.2846	0.302004	-1.72736	Down
ENSMUSG00000026384	Ptpn4	2.03945	0.901327	2.26272	1.17806	Up
ENSMUSG00000026388	3110009E18Rik	0.342762	0.768565	0.445977	-1.16496	Down
ENSMUSG00000026409	Pfkfb2	0.203105	1.07793	0.188422	-2.40796	Down
ENSMUSG00000026433	Rab29	0.410124	1.14164	0.359241	-1.47698	Down
ENSMUSG00000026437	Cdk18	2.3345	0.447222	5.22001	2.38405	Up
ENSMUSG00000026447	Pik3c2b	0.264936	0.929998	0.284878	-1.81158	Down
ENSMUSG00000026466	Tor1aip1	0.249365	0.991387	0.251532	-1.99119	Down
ENSMUSG00000026479	Lamc2	0.150314	0.0622745	2.41374	1.27127	Up
ENSMUSG00000026483	Niban1	0.569441	1.39084	0.409422	-1.28834	Down
ENSMUSG00000026484	Rnf2	0.246115	1.02335	0.240499	-2.0559	Down
ENSMUSG00000026489	Coq8a	2.64074	0.508519	5.19299	2.37657	Up
ENSMUSG00000026492	Tfb2m	0.277203	0.93461	0.296597	-1.75342	Down
ENSMUSG00000026495	Efcab2	0.207108	0.531138	0.389932	-1.3587	Down
ENSMUSG00000026499	Acbd3	0.0866489	0.972995	0.0890538	-3.48918	Down
ENSMUSG00000026500	Cox20	0.202356	0.739179	0.273758	-1.86903	Down
ENSMUSG00000026502	Desi2	0.486381	2.42391	0.20066	-2.31718	Down
ENSMUSG00000026504	Sdccag8	0.493214	1.32628	0.371878	-1.4271	Down
ENSMUSG00000026544	Dusp23	8.33464	1.49745	5.56588	2.47661	Up
ENSMUSG00000026548	Slamf9	1.15255	0.212764	5.41703	2.4375	Up
ENSMUSG00000026554	Dcaf8	0.655945	1.33671	0.490717	-1.02704	Down
ENSMUSG00000026576	Atp1b1	0.505867	0.205564	2.46088	1.29917	Up
ENSMUSG00000026587	Astn1	0	11.1807	0.0894397	-3.48294	Down
ENSMUSG00000026594	Ralgps2	0.181976	1.06007	0.171664	-2.54234	Down
ENSMUSG00000026605	Cenpf	0.715621	1.81897	0.393421	-1.34585	Down
ENSMUSG00000026611	Spata17	0	2.26251	0.441986	-1.17793	Down
ENSMUSG00000026614	Slc30a10	0.590676	1.82319	0.32398	-1.62602	Down
ENSMUSG00000026617	Bpnt1	0.255676	0.774503	0.330116	-1.59896	Down
ENSMUSG00000026637	Traf5	0.305736	0.776725	0.393622	-1.34512	Down
ENSMUSG00000026639	Lamb3	0.168244	0.0284449	5.91473	2.56431	Up
ENSMUSG00000026640	Plxna2	0.266594	2.00105	0.133227	-2.90804	Down
ENSMUSG00000026643	Nmt2	0.415572	0.959449	0.433136	-1.20711	Down
ENSMUSG00000026656	Fcgr2b	1.84011	0.470846	3.9081	1.96647	Up
ENSMUSG00000026657	Frmd4a	0.54722	1.2534	0.436589	-1.19565	Down
ENSMUSG00000026670	Uap1	2.11765	0.803994	2.63392	1.39721	Up
ENSMUSG00000026678	Rgs5	4.67108	0	4.67108	2.22376	Up
ENSMUSG00000026686	Lmx1a	2.36315	0	2.36315	1.24071	Up
ENSMUSG00000026696	Vamp4	0.67269	1.45783	0.461433	-1.11581	Down
ENSMUSG00000026698	Pigc	0.526783	1.63274	0.322637	-1.63201	Down
ENSMUSG00000026705	Klhl20	0	2.28594	0.437457	-1.19279	Down
ENSMUSG00000026707	Nsun6	0.519921	1.05559	0.492542	-1.02168	Down
ENSMUSG00000026708	Cenpl	0.13841	0.872187	0.158693	-2.65569	Down
ENSMUSG00000026712	Mrc1	0.364227	0.757173	0.481036	-1.05578	Down
ENSMUSG00000026721	Rabgap1l	0.478013	0.963981	0.495874	-1.01196	Down
ENSMUSG00000026730	Pter	0.950007	2.09064	0.454409	-1.13794	Down
ENSMUSG00000026737	Pip4k2a	0.638132	1.47679	0.432108	-1.21054	Down
ENSMUSG00000026740	Dnajc1	0.386765	1.02634	0.37684	-1.40797	Down
ENSMUSG00000026753	Ppp6c	0.349833	0.739182	0.47327	-1.07927	Down
ENSMUSG00000026764	Kif5c	0.137492	0.604449	0.227467	-2.13627	Down
ENSMUSG00000026767	Mindy3	0.577544	1.15781	0.498826	-1.00339	Down
ENSMUSG00000026781	Acbd5	0.360895	0.751025	0.480537	-1.05728	Down
ENSMUSG00000026782	Abi2	0.764131	2.54893	0.299785	-1.738	Down
ENSMUSG00000026785	Pkn3	0.759444	1.60763	0.472398	-1.08192	Down
ENSMUSG00000026792	Lrsam1	0.403159	1.00259	0.402116	-1.31432	Down
ENSMUSG00000026797	Stxbp1	0.693125	1.69625	0.408621	-1.29116	Down
ENSMUSG00000026798	Coq4	0.631098	1.42629	0.442477	-1.17633	Down
ENSMUSG00000026812	Tsc1	0.303485	0.943618	0.321619	-1.63658	Down
ENSMUSG00000026821	Ralgds	0.168687	0.679557	0.248231	-2.01025	Down
ENSMUSG00000026822	Lcn2	0.338456	0.0484533	6.98521	2.8043	Up
ENSMUSG00000026831	Pierce1	4.90893	0	4.90893	2.29541	Up
ENSMUSG00000026832	Cytip	1.78973	0.78056	2.29288	1.19716	Up
ENSMUSG00000026842	Abl1	0.318197	2.24867	0.141504	-2.82108	Down
ENSMUSG00000026843	Fubp3	0.195385	0.492124	0.397024	-1.3327	Down
ENSMUSG00000026858	Miga2	0.953676	2.50742	0.380342	-1.39463	Down
ENSMUSG00000026860	Sh3glb2	0.373932	0.978595	0.382111	-1.38793	Down
ENSMUSG00000026867	Gapvd1	0.846974	1.91487	0.442314	-1.17686	Down
ENSMUSG00000026872	Zeb2	1.26346	0.619301	2.04014	1.02867	Up
ENSMUSG00000026874	Hc	8.80883	0.538828	16.3481	4.03105	Up
ENSMUSG00000026875	Traf1	13.7419	0	13.7419	3.78051	Up
ENSMUSG00000026878	Rab14	0.658969	1.59736	0.412538	-1.2774	Down
ENSMUSG00000026880	Stom	0.733237	1.59251	0.460428	-1.11895	Down
ENSMUSG00000026887	Mrrf	0.294027	1.19768	0.245497	-2.02622	Down
ENSMUSG00000026888	Grb14	0	19.5079	0.0512613	-4.28599	Down
ENSMUSG00000026896	Ifih1	8.5063	1.02399	8.30704	3.05433	Up
ENSMUSG00000026915	Strbp	0.347927	0.929997	0.374117	-1.41844	Down
ENSMUSG00000026924	Sec16a	0.623061	1.62939	0.38239	-1.38688	Down
ENSMUSG00000026925	Inpp5e	3.22799	0.633431	5.09605	2.34938	Up
ENSMUSG00000026930	Gpsm1	4.83409	1.99038	2.42872	1.2802	Up
ENSMUSG00000026932	Nacc2	1.58112	0.705828	2.24009	1.16355	Up
ENSMUSG00000026944	Abca2	0.527336	1.98335	0.265882	-1.91114	Down
ENSMUSG00000026956	Uap1l1	0.598236	1.37731	0.43435	-1.20307	Down
ENSMUSG00000026958	Dpp7	2.1044	0.859216	2.44921	1.29232	Up
ENSMUSG00000026974	Zmynd19	0.611159	1.32256	0.462104	-1.11371	Down
ENSMUSG00000026980	Ly75	5.13302	0.53764	9.54732	3.2551	Up
ENSMUSG00000026981	Il1rn	2.17056	0.0269778	80.4572	6.33015	Up
ENSMUSG00000027001	Dusp19	0.332917	0.688928	0.483239	-1.04919	Down
ENSMUSG00000027007	Itprid2	0.453608	1.66639	0.27221	-1.87721	Down
ENSMUSG00000027011	Ube2e3	0.290805	0.653718	0.444849	-1.16861	Down
ENSMUSG00000027072	Prg3	0.521081	1.10844	0.470105	-1.08894	Down
ENSMUSG00000027075	Slc43a1	0.402459	1.14344	0.351974	-1.50646	Down
ENSMUSG00000027078	Ube2l6	0.810336	1.67417	0.484022	-1.04686	Down
ENSMUSG00000027079	Clp1	0.979088	2.22542	0.439957	-1.18457	Down
ENSMUSG00000027104	Atf2	0.266945	0.717982	0.371798	-1.42741	Down
ENSMUSG00000027109	Sp3	0.247133	0.760621	0.324909	-1.62189	Down
ENSMUSG00000027111	Itga6	0.685988	1.59376	0.430421	-1.21618	Down
ENSMUSG00000027122	Arl14ep	0.461596	1.03711	0.445081	-1.16786	Down
ENSMUSG00000027132	Katnbl1	2.94055	0.667602	4.40464	2.13902	Up
ENSMUSG00000027133	Nop10	0.648734	1.38746	0.467568	-1.09675	Down
ENSMUSG00000027160	Ccdc34	0.162496	1.26255	0.128705	-2.95786	Down
ENSMUSG00000027167	Elp4	0.336406	1.30137	0.258501	-1.95176	Down
ENSMUSG00000027176	Cstf3	0.48045	0.969068	0.495786	-1.01221	Down
ENSMUSG00000027177	Hipk3	0.675299	1.47382	0.458196	-1.12596	Down
ENSMUSG00000027184	Caprin1	0.728582	1.88801	0.385899	-1.37371	Down
ENSMUSG00000027204	Fbn1	0.778605	3.36161	0.231617	-2.11019	Down
ENSMUSG00000027215	Cd82	0.55942	2.01829	0.277174	-1.85113	Down
ENSMUSG00000027236	Eif3j1	0.616745	1.26911	0.485965	-1.04107	Down
ENSMUSG00000027242	Wdr76	0.730262	1.73392	0.421164	-1.24755	Down
ENSMUSG00000027243	Harbi1	2.19633	0.753511	2.9148	1.5434	Up
ENSMUSG00000027247	Arhgap1	0.591565	1.38132	0.428262	-1.22344	Down
ENSMUSG00000027274	Mkks	0.570269	1.38335	0.412239	-1.27845	Down
ENSMUSG00000027281	Slx4ip	0.40119	0.935804	0.428711	-1.22192	Down
ENSMUSG00000027285	Haus2	0.513581	1.04685	0.490596	-1.02739	Down
ENSMUSG00000027287	Snap23	0.342737	0.902035	0.37996	-1.39608	Down
ENSMUSG00000027296	Itpka	0	2.18276	0.458136	-1.12615	Down
ENSMUSG00000027303	Ptpra	0.361789	1.15784	0.31247	-1.67821	Down
ENSMUSG00000027304	Rtf1	0.547044	1.65928	0.329687	-1.60083	Down
ENSMUSG00000027309	Dnaaf9	0.252352	0.990117	0.254871	-1.97216	Down
ENSMUSG00000027312	Atrn	0.438937	1.36168	0.32235	-1.6333	Down
ENSMUSG00000027314	Dll4	4.7271	0.589115	8.02407	3.00433	Up
ENSMUSG00000027315	Spint1	0.433338	0.0708126	6.11951	2.61342	Up
ENSMUSG00000027323	Rad51	0.513484	1.13963	0.450571	-1.15017	Down
ENSMUSG00000027324	Rpusd2	3.19519	1.30036	2.45716	1.29699	Up
ENSMUSG00000027326	Knl1	0.199497	1.38382	0.144164	-2.79422	Down
ENSMUSG00000027331	Knstrn	0.463834	0.954214	0.48609	-1.0407	Down
ENSMUSG00000027339	Rassf2	0.957	2.21613	0.431833	-1.21145	Down
ENSMUSG00000027340	Slc23a2	0.641969	1.92075	0.334227	-1.5811	Down
ENSMUSG00000027341	Tmem230	0.0845024	0.739244	0.114309	-3.12898	Down
ENSMUSG00000027353	Mcm8	0.371142	1.06168	0.349579	-1.51631	Down
ENSMUSG00000027356	Fermt1	0.241433	0.117362	2.05716	1.04065	Up
ENSMUSG00000027358	Bmp2	0.408867	2.17855	0.187678	-2.41367	Down
ENSMUSG00000027359	Slc27a2	0.253015	0.637368	0.396968	-1.33291	Down
ENSMUSG00000027360	Hdc	0.885445	1.9078	0.464118	-1.10744	Down
ENSMUSG00000027367	Stard7	0.670108	1.68555	0.39756	-1.33076	Down
ENSMUSG00000027368	Dusp2	0.24129	0.672325	0.358888	-1.47839	Down
ENSMUSG00000027371	Fahd2a	0.865272	2.90458	0.297899	-1.7471	Down
ENSMUSG00000027375	Mal	0.854171	0.146104	5.84631	2.54753	Up
ENSMUSG00000027379	Bub1	0.536412	1.20491	0.445189	-1.16751	Down
ENSMUSG00000027381	Bcl2l11	0.411331	1.64247	0.250435	-1.99749	Down
ENSMUSG00000027398	Il1b	1.60142	0.303215	5.28145	2.40094	Up
ENSMUSG00000027408	Cpxm1	0.575059	0.0578068	9.94794	3.3144	Up
ENSMUSG00000027425	Kat14	5.01329	2.43706	2.05711	1.04062	Up
ENSMUSG00000027428	Rbbp9	0.522782	1.05544	0.49532	-1.01357	Down
ENSMUSG00000027429	Sec23b	0.652163	1.4641	0.445437	-1.16671	Down
ENSMUSG00000027438	Napb	0	3.19549	0.312941	-1.67604	Down
ENSMUSG00000027478	Dnmt3b	0.459958	1.47553	0.311724	-1.68166	Down
ENSMUSG00000027487	Cdk5rap1	0.505234	1.31639	0.383804	-1.38156	Down
ENSMUSG00000027488	Snta1	0.734822	0.216773	3.38982	1.76121	Up
ENSMUSG00000027490	E2f1	0.521691	1.32594	0.393449	-1.34575	Down
ENSMUSG00000027508	Pag1	0.523987	1.36113	0.384963	-1.37721	Down
ENSMUSG00000027514	Zbp1	2.63708	0	2.63708	1.39894	Up
ENSMUSG00000027523	Gnas	0.277659	0.751369	0.369538	-1.43621	Down
ENSMUSG00000027531	Impa1	0.810994	1.70011	0.477026	-1.06786	Down
ENSMUSG00000027533	Fabp5	0.761975	2.42204	0.3146	-1.66841	Down
ENSMUSG00000027536	Chmp4c	0.768525	0.177761	4.32336	2.11215	Up
ENSMUSG00000027547	Sall4	0.612466	0.216545	2.82835	1.49996	Up
ENSMUSG00000027550	Lrrcc1	0.455175	1.08768	0.418482	-1.25676	Down
ENSMUSG00000027551	Zfp64	0.589084	1.24921	0.471565	-1.08447	Down
ENSMUSG00000027556	Car1	3.45035	1.57811	2.18638	1.12855	Up
ENSMUSG00000027569	Mrgbp	0.142165	0.547613	0.259609	-1.94559	Down
ENSMUSG00000027573	Gid8	0.320874	1.084	0.296009	-1.75629	Down
ENSMUSG00000027582	Zgpat	0.478182	1.69644	0.281875	-1.82687	Down
ENSMUSG00000027583	Zbtb46	0.376413	0.755228	0.49841	-1.0046	Down
ENSMUSG00000027589	Pcmtd2	0.728705	1.53191	0.475685	-1.07192	Down
ENSMUSG00000027596	a	0	4.35801	0.229463	-2.12367	Down
ENSMUSG00000027599	Armc1	0.182291	0.910689	0.200168	-2.32072	Down
ENSMUSG00000027601	Mtfr1	0.276744	0.815162	0.339496	-1.55853	Down
ENSMUSG00000027602	Map1lc3a	0.385541	0.800096	0.481868	-1.05329	Down
ENSMUSG00000027624	Epb41l1	2.09948	0.881439	2.38188	1.2521	Up
ENSMUSG00000027628	Aar2	0.238859	1.18007	0.20241	-2.30465	Down
ENSMUSG00000027636	Sla2	1.9981	0.986564	2.02531	1.01814	Up
ENSMUSG00000027637	Rab5if	0.579595	1.23069	0.470952	-1.08635	Down
ENSMUSG00000027641	Rbl1	0.0972927	0.890306	0.10928	-3.1939	Down
ENSMUSG00000027671	Actl6a	0.66096	1.5438	0.428139	-1.22385	Down
ENSMUSG00000027677	Ttc14	0.21148	0.799686	0.264453	-1.91892	Down
ENSMUSG00000027692	Tnik	1.14945	11.7985	0.0974232	-3.35959	Down
ENSMUSG00000027708	Dcun1d1	0.434986	1.48362	0.293193	-1.77008	Down
ENSMUSG00000027742	Cog6	0.7516	1.58699	0.473602	-1.07825	Down
ENSMUSG00000027778	Ift80	0.483504	1.12067	0.431443	-1.21276	Down
ENSMUSG00000027782	Kpna4	0.700744	1.6864	0.415528	-1.26698	Down
ENSMUSG00000027800	Tm4sf1	1.41915	0.21408	6.62907	2.72881	Up
ENSMUSG00000027801	Tm4sf4	0	2.05906	0.485658	-1.04199	Down
ENSMUSG00000027803	Wwtr1	0.666687	0.203161	3.28157	1.71438	Up
ENSMUSG00000027806	Tsc22d2	0.336193	0.91237	0.368482	-1.44033	Down
ENSMUSG00000027808	Serp1	0.857783	1.93675	0.442898	-1.17495	Down
ENSMUSG00000027822	Slc33a1	0.339354	0.683142	0.496754	-1.0094	Down
ENSMUSG00000027828	Ssr3	0.526773	1.5358	0.342997	-1.54373	Down
ENSMUSG00000027829	Ccnl1	1.45431	0.374453	3.88382	1.95748	Up
ENSMUSG00000027852	Nras	0.698727	1.52651	0.457728	-1.12744	Down
ENSMUSG00000027858	Tspan2	3.441	0.6427	5.35397	2.42061	Up
ENSMUSG00000027860	Vangl1	0.556227	1.69115	0.328905	-1.60426	Down
ENSMUSG00000027864	Ptgfrn	1.18039	0.334188	3.53212	1.82054	Up
ENSMUSG00000027871	Hsd3b1	1.07604	4.74712	0.226673	-2.14132	Down
ENSMUSG00000027878	Notch2	0.497979	1.55827	0.319572	-1.64579	Down
ENSMUSG00000027881	Prpf38b	0.966835	0.4818	2.00672	1.00484	Up
ENSMUSG00000027882	Stxbp3	0.279351	0.958154	0.291551	-1.77818	Down
ENSMUSG00000027884	Clcc1	2.2178	1.05356	2.10505	1.07386	Up
ENSMUSG00000027900	Dram2	0.3496	1.91077	0.182963	-2.45037	Down
ENSMUSG00000027905	Ddx20	0.234307	0.764719	0.306396	-1.70653	Down
ENSMUSG00000027913	Crct1	0.490252	0.118124	4.1503	2.05322	Up
ENSMUSG00000027931	Npr1	4.32224	1.38996	3.10961	1.63674	Up
ENSMUSG00000027933	Ints3	0.403892	1.07602	0.375359	-1.41366	Down
ENSMUSG00000027942	4933434E20Rik	0.0492307	0.812617	0.0605828	-4.04495	Down
ENSMUSG00000027953	Slc50a1	0.156679	0.803961	0.194884	-2.35931	Down
ENSMUSG00000027957	Slc35a3	0.607651	1.2663	0.479862	-1.05931	Down
ENSMUSG00000027981	Rnpc3	0.171957	0.533516	0.322309	-1.63348	Down
ENSMUSG00000027983	Cyp2u1	0	3.28401	0.304505	-1.71546	Down
ENSMUSG00000027997	Casp6	0.340467	0.974801	0.349268	-1.51759	Down
ENSMUSG00000028007	Snx7	7.6096	0.401682	18.9444	4.2437	Up
ENSMUSG00000028015	Ctso	0.191845	0.694868	0.276088	-1.8568	Down
ENSMUSG00000028030	Tbck	0.716438	2.06174	0.347492	-1.52495	Down
ENSMUSG00000028032	Papss1	0.13618	1.06682	0.12765	-2.96973	Down
ENSMUSG00000028034	Fubp1	0.389274	1.15001	0.338497	-1.56278	Down
ENSMUSG00000028035	Dnajb4	0.309985	0.99252	0.312321	-1.6789	Down
ENSMUSG00000028037	Ifi44	5.34146	0	5.34146	2.41723	Up
ENSMUSG00000028040	Efna4	3.88533	0.312811	12.4207	3.63467	Up
ENSMUSG00000028047	Thbs3	1.28345	0.462386	2.77572	1.47286	Up
ENSMUSG00000028051	Hcn3	0.527821	1.59373	0.331186	-1.59429	Down
ENSMUSG00000028057	Rit1	0.27235	1.02032	0.266927	-1.90548	Down
ENSMUSG00000028060	Khdc4	0.560319	1.31732	0.425346	-1.23329	Down
ENSMUSG00000028064	Sema4a	0.646997	3.31405	0.195228	-2.35677	Down
ENSMUSG00000028070	Naxe	0.523386	1.15118	0.454651	-1.13717	Down
ENSMUSG00000028071	Sh2d2a	0	3.428	0.291715	-1.77737	Down
ENSMUSG00000028076	Cd1d1	2.8885	1.35201	2.13645	1.09522	Up
ENSMUSG00000028081	Rps3a1	1.22764	0.582234	2.1085	1.07622	Up
ENSMUSG00000028082	Sh3d19	0.421884	1.34656	0.313305	-1.67436	Down
ENSMUSG00000028086	Fbxw7	0.581729	1.21846	0.477431	-1.06664	Down
ENSMUSG00000028088	Fmo5	2.80888	1.01448	2.76879	1.46926	Up
ENSMUSG00000028101	Pias3	0.304621	1.02085	0.298401	-1.74468	Down
ENSMUSG00000028102	Pex11b	4.01252	1.4549	2.75793	1.46359	Up
ENSMUSG00000028104	Polr3gl	0.523117	1.20082	0.435635	-1.19881	Down
ENSMUSG00000028111	Ctsk	0.917722	0.118414	7.7501	2.95422	Up
ENSMUSG00000028114	Mettl14	0.311598	1.25022	0.249235	-2.00442	Down
ENSMUSG00000028124	Gclm	0.497263	1.41687	0.350959	-1.51063	Down
ENSMUSG00000028128	F3	0.648027	0.141936	4.56564	2.19082	Up
ENSMUSG00000028134	Ptbp2	0.18863	0.503373	0.374732	-1.41607	Down
ENSMUSG00000028141	Oaz3	0.691081	0.281935	2.4512	1.29349	Up
ENSMUSG00000028152	Tspan5	0.254482	1.18796	0.214218	-2.22285	Down
ENSMUSG00000028158	Mttp	1.26654	0.498286	2.54179	1.34584	Up
ENSMUSG00000028159	Dapp1	0.50401	1.17133	0.430289	-1.21662	Down
ENSMUSG00000028161	Ppp3ca	0.214928	1.06085	0.202599	-2.3033	Down
ENSMUSG00000028163	Nfkb1	0.435884	1.20804	0.36082	-1.47065	Down
ENSMUSG00000028165	Cisd2	0.354933	0.974201	0.364332	-1.45667	Down
ENSMUSG00000028167	Bdh2	2.91613	0.733694	3.97459	1.99081	Up
ENSMUSG00000028179	Cth	0.445374	0.939601	0.474004	-1.07703	Down
ENSMUSG00000028186	Uox	3.49263	0.35721	9.77752	3.28947	Up
ENSMUSG00000028195	Ccn1	0.570849	0.221643	2.57553	1.36487	Up
ENSMUSG00000028224	Nbn	3.07487	0.702293	4.37833	2.13038	Up
ENSMUSG00000028232	Tmem68	0.130495	1.13954	0.114516	-3.12638	Down
ENSMUSG00000028238	Atp6v0d2	0.719098	0.157578	4.56346	2.19013	Up
ENSMUSG00000028243	Ubxn2b	0.326366	0.766758	0.425645	-1.23228	Down
ENSMUSG00000028252	Ccnc	0.351899	0.925713	0.380138	-1.39541	Down
ENSMUSG00000028273	Pdlim5	0.724345	1.97309	0.367112	-1.44571	Down
ENSMUSG00000028274	Rngtt	0.499041	1.32796	0.375794	-1.41199	Down
ENSMUSG00000028278	Rragd	0.907984	1.96049	0.463142	-1.11047	Down
ENSMUSG00000028295	Smim8	0.0785566	0.505588	0.155377	-2.68616	Down
ENSMUSG00000028300	C9orf72	0.223536	0.994537	0.224764	-2.15352	Down
ENSMUSG00000028312	Smc2	0.552727	1.99335	0.277285	-1.85056	Down
ENSMUSG00000028360	Slc44a5	0	7.8346	0.127639	-2.96986	Down
ENSMUSG00000028364	Tnc	0.845849	0.0639118	13.2346	3.72625	Up
ENSMUSG00000028382	Ptbp3	0.369827	1.53748	0.240542	-2.05564	Down
ENSMUSG00000028391	Wdr31	0	2.8305	0.353295	-1.50106	Down
ENSMUSG00000028392	Bspry	2.14249	0.401037	5.34237	2.41748	Up
ENSMUSG00000028398	Dmac1	0.296073	0.892946	0.331568	-1.59262	Down
ENSMUSG00000028402	Mpdz	1.56426	0.31331	4.99269	2.31982	Up
ENSMUSG00000028407	Smim27	0.115178	0.275286	0.418394	-1.25707	Down
ENSMUSG00000028412	Slc44a1	0.810973	2.06058	0.393566	-1.34532	Down
ENSMUSG00000028413	B4galt1	0.760604	1.84888	0.411386	-1.28144	Down
ENSMUSG00000028420	Tmem38b	0.417047	1.04499	0.399091	-1.32521	Down
ENSMUSG00000028427	Aqp7	0	2.5451	0.392912	-1.34772	Down
ENSMUSG00000028431	Elp1	0.645681	1.30575	0.49449	-1.01599	Down
ENSMUSG00000028436	Dcaf12	0.419873	1.22211	0.343565	-1.54135	Down
ENSMUSG00000028438	Kif24	0.284385	0.655057	0.434137	-1.20378	Down
ENSMUSG00000028443	Nudt2	1.13677	0.560231	2.02911	1.02085	Up
ENSMUSG00000028451	1700022I11Rik	0	7.21241	0.13865	-2.85048	Down
ENSMUSG00000028455	Stoml2	0.33787	0.846624	0.39908	-1.32525	Down
ENSMUSG00000028466	Creb3	2.43026	0.962	2.52626	1.337	Up
ENSMUSG00000028480	Glipr2	0.439458	1.02488	0.42879	-1.22166	Down
ENSMUSG00000028484	Psip1	0.705117	0.237712	2.96626	1.56865	Up
ENSMUSG00000028495	Rps6	1.56687	0.777515	2.01522	1.01094	Up
ENSMUSG00000028497	Hacd4	0.3229	1.1709	0.27577	-1.85846	Down
ENSMUSG00000028522	Mier1	0.222142	1.32596	0.167533	-2.57748	Down
ENSMUSG00000028525	Pde4b	0.599667	1.47327	0.407031	-1.29679	Down
ENSMUSG00000028530	Jak1	0.810609	2.04587	0.396218	-1.33564	Down
ENSMUSG00000028549	Itgb3bp	0.418748	0.925666	0.452375	-1.14441	Down
ENSMUSG00000028551	Cdkn2c	4.35823	1.54628	2.81852	1.49494	Up
ENSMUSG00000028552	Eps15	0.90885	1.93313	0.470144	-1.08883	Down
ENSMUSG00000028559	Osbpl9	1.98975	0.866097	2.29738	1.19999	Up
ENSMUSG00000028568	Btf3l4	0.359149	0.839845	0.427637	-1.22554	Down
ENSMUSG00000028577	Plaa	0.350452	0.883903	0.396483	-1.33467	Down
ENSMUSG00000028578	Caap1	0.147397	0.486775	0.302804	-1.72354	Down
ENSMUSG00000028583	Pdpn	1.00305	0.220184	4.55549	2.18761	Up
ENSMUSG00000028587	Orc1	0.182798	0.720585	0.25368	-1.97892	Down
ENSMUSG00000028597	Gpx7	2.21087	0	2.21087	1.14461	Up
ENSMUSG00000028607	Cpt2	0.512542	1.05904	0.483967	-1.04702	Down
ENSMUSG00000028608	Czib	0.720898	1.63943	0.439723	-1.18533	Down
ENSMUSG00000028619	Tceanc2	0.377143	1.35416	0.278506	-1.84422	Down
ENSMUSG00000028633	Ctps	0.447591	1.07188	0.417577	-1.25988	Down
ENSMUSG00000028634	Hivep3	0	15.7813	0.063366	-3.98015	Down
ENSMUSG00000028636	Ppcs	0.338271	1.22492	0.276159	-1.85643	Down
ENSMUSG00000028637	Ccdc30	1.8423	0.864768	2.1304	1.09112	Up
ENSMUSG00000028641	P3h1	2.94266	1.46839	2.004	1.00288	Up
ENSMUSG00000028643	Svbp	0.405318	0.852548	0.47542	-1.07273	Down
ENSMUSG00000028647	Mycbp	0.0554786	0.428652	0.129426	-2.94981	Down
ENSMUSG00000028670	Lypla2	0.187368	1.41186	0.13271	-2.91366	Down
ENSMUSG00000028676	Srsf10	0.458737	1.07592	0.426365	-1.22984	Down
ENSMUSG00000028680	Plk3	3.7454	0.679078	5.51542	2.46347	Up
ENSMUSG00000028687	Mutyh	6.21143	1.3682	4.53987	2.18265	Up
ENSMUSG00000028688	Toe1	0.147618	0.790246	0.186799	-2.42044	Down
ENSMUSG00000028690	Mmachc	0.322377	1.29294	0.249336	-2.00384	Down
ENSMUSG00000028700	Pomgnt1	0.250348	1.22429	0.204485	-2.28993	Down
ENSMUSG00000028709	Mob3c	0.441428	1.04287	0.423283	-1.24031	Down
ENSMUSG00000028710	Atpaf1	0.669102	1.71762	0.389553	-1.36011	Down
ENSMUSG00000028730	Cfap57	1.27647	2.89294	0.441238	-1.18037	Down
ENSMUSG00000028763	Hspg2	1.77108	0.830685	2.13207	1.09226	Up
ENSMUSG00000028766	Alpl	2.3822	0.593595	4.01317	2.00474	Up
ENSMUSG00000028771	Ptpn12	0.213786	1.05032	0.203543	-2.29659	Down
ENSMUSG00000028772	Zcchc17	0.397435	1.02566	0.387491	-1.36777	Down
ENSMUSG00000028780	Sema3c	0.737062	0.310912	2.37065	1.24528	Up
ENSMUSG00000028788	Ptp4a2	0.528462	1.12091	0.47146	-1.08479	Down
ENSMUSG00000028796	Phc2	0.705031	1.84716	0.381683	-1.38955	Down
ENSMUSG00000028797	Tmem234	0.457658	1.05373	0.434322	-1.20316	Down
ENSMUSG00000028799	Zfp362	0.388967	0.903823	0.430358	-1.21639	Down
ENSMUSG00000028803	Nipal3	0.388351	4.01112	0.0968186	-3.36857	Down
ENSMUSG00000028822	Tmem50a	0.51319	1.25444	0.409097	-1.28948	Down
ENSMUSG00000028830	AU040320	0.757687	0.314596	2.40845	1.2681	Up
ENSMUSG00000028842	Ago3	0.47493	1.72665	0.275059	-1.86219	Down
ENSMUSG00000028859	Csf3r	0.278948	0.799808	0.348768	-1.51966	Down
ENSMUSG00000028860	Sytl1	0.495871	1.58553	0.312747	-1.67693	Down
ENSMUSG00000028868	Wasf2	0.506326	2.42304	0.208963	-2.25868	Down
ENSMUSG00000028869	Gnl2	1.03051	0.488584	2.10918	1.07668	Up
ENSMUSG00000028879	Stx12	0.305646	1.3062	0.233995	-2.09545	Down
ENSMUSG00000028890	Mtf1	1.72324	0.570879	3.01856	1.59386	Up
ENSMUSG00000028894	Inpp5b	0.685598	1.46048	0.469432	-1.09101	Down
ENSMUSG00000028898	Trnau1ap	0.415206	1.05129	0.394949	-1.34026	Down
ENSMUSG00000028906	Epb41	0.297413	1.27767	0.232778	-2.10298	Down
ENSMUSG00000028911	Srsf4	0.115477	1.56966	0.073568	-3.76478	Down
ENSMUSG00000028914	Casp9	0.95403	2.14806	0.444136	-1.17093	Down
ENSMUSG00000028920	Fbxo42	0.792725	1.76162	0.449997	-1.15201	Down
ENSMUSG00000028933	Xrcc2	0.232796	1.93845	0.120094	-3.05777	Down
ENSMUSG00000028943	Espn	1.78214	0.782986	2.27609	1.18655	Up
ENSMUSG00000028945	Rheb	0.233545	1.00126	0.233252	-2.10004	Down
ENSMUSG00000028948	Nol9	0.862246	1.88578	0.457235	-1.12899	Down
ENSMUSG00000028949	Smarcd3	0	2.54739	0.392558	-1.34902	Down
ENSMUSG00000028957	Per3	0.369228	1.0337	0.357191	-1.48523	Down
ENSMUSG00000028970	Abcb1b	47.9154	0.802133	59.735	5.9005	Up
ENSMUSG00000028973	Abcb8	0.787126	2.48936	0.316196	-1.66111	Down
ENSMUSG00000028974	Dffa	0.659167	2.0677	0.318792	-1.64931	Down
ENSMUSG00000028978	Nos3	6.38248	2.289	2.78833	1.4794	Up
ENSMUSG00000028980	H6pd	3.60106	1.52056	2.36825	1.24382	Up
ENSMUSG00000028991	Mtor	0.221396	0.569277	0.388906	-1.3625	Down
ENSMUSG00000028992	Nmnat1	0.158759	0.67668	0.234615	-2.09163	Down
ENSMUSG00000028995	Hycc1	0.241825	0.772413	0.313077	-1.67541	Down
ENSMUSG00000029004	Kmt2e	0.153839	1.03968	0.147968	-2.75664	Down
ENSMUSG00000029014	Dnajc2	0.623041	1.25646	0.495871	-1.01196	Down
ENSMUSG00000029027	Dffb	0.453672	1.10301	0.411304	-1.28172	Down
ENSMUSG00000029029	Wrap73	0.574907	1.25101	0.459553	-1.1217	Down
ENSMUSG00000029030	Tprgl	0.200455	0.46488	0.431198	-1.21358	Down
ENSMUSG00000029032	Arhgef16	0.145001	0.463784	0.312649	-1.67738	Down
ENSMUSG00000029036	Atad3a	0.251823	0.998056	0.252313	-1.98671	Down
ENSMUSG00000029050	Ski	1.1172	2.38796	0.467848	-1.09589	Down
ENSMUSG00000029056	Pank4	1.44714	0.543254	2.66384	1.41351	Up
ENSMUSG00000029060	Mib2	4.33154	1.09674	3.94946	1.98166	Up
ENSMUSG00000029064	Gnb1	0.345224	1.19284	0.289415	-1.78879	Down
ENSMUSG00000029076	Sdf4	0.556519	2.57411	0.216199	-2.20957	Down
ENSMUSG00000029082	Bst1	0.930336	0.197942	4.70004	2.23267	Up
ENSMUSG00000029089	5730480H06Rik	0.258498	0.663595	0.389542	-1.36015	Down
ENSMUSG00000029094	Afap1	0.579587	1.27955	0.452963	-1.14254	Down
ENSMUSG00000029097	Trmt44	0.529594	1.29095	0.410235	-1.28548	Down
ENSMUSG00000029101	Rgs12	0.696414	1.65837	0.419939	-1.25175	Down
ENSMUSG00000029102	Hgfac	0.86603	2.31846	0.373537	-1.42068	Down
ENSMUSG00000029104	Htt	1.02032	2.1163	0.482126	-1.05252	Down
ENSMUSG00000029108	Pcdh7	0.776595	0.242045	3.20847	1.68188	Up
ENSMUSG00000029119	Man2b2	0.455936	1.2012	0.379567	-1.39757	Down
ENSMUSG00000029128	Rab28	0.345721	0.82994	0.416561	-1.2634	Down
ENSMUSG00000029141	Slc4a1ap	0.412637	1.81893	0.226857	-2.14014	Down
ENSMUSG00000029146	Snx17	0.260975	1.03011	0.253347	-1.98082	Down
ENSMUSG00000029153	Ociad2	0	2.20627	0.453255	-1.14161	Down
ENSMUSG00000029156	Sgcb	0.43563	1.61086	0.270434	-1.88665	Down
ENSMUSG00000029161	Cgref1	4.48103	0.296014	15.1379	3.92009	Up
ENSMUSG00000029169	Dhx15	0.496666	1.54344	0.321792	-1.6358	Down
ENSMUSG00000029171	Pgm2	0.188749	1.01512	0.185937	-2.42712	Down
ENSMUSG00000029175	Slc35f6	0.515507	1.14098	0.451811	-1.14621	Down
ENSMUSG00000029176	Anapc4	6.29392	1.23264	5.10604	2.35221	Up
ENSMUSG00000029186	Pi4k2b	0.399707	1.20368	0.332071	-1.59044	Down
ENSMUSG00000029191	Rfc1	0.713681	1.48873	0.47939	-1.06073	Down
ENSMUSG00000029192	Tbc1d14	0.437846	1.14003	0.384067	-1.38057	Down
ENSMUSG00000029198	Grpel1	0.368806	1.1553	0.31923	-1.64733	Down
ENSMUSG00000029202	Pds5a	0.807084	1.8018	0.447931	-1.15865	Down
ENSMUSG00000029204	Rhoh	0.536331	1.18825	0.451361	-1.14765	Down
ENSMUSG00000029212	Gabrb1	0	2.94041	0.340088	-1.55602	Down
ENSMUSG00000029213	Commd8	0.146719	0.457613	0.320617	-1.64108	Down
ENSMUSG00000029221	Slc30a9	0.4493	0.99822	0.450101	-1.15168	Down
ENSMUSG00000029231	Pdgfra	0.133808	0.382426	0.349893	-1.51502	Down
ENSMUSG00000029247	Paics	0.80232	1.70733	0.469927	-1.08949	Down
ENSMUSG00000029250	Polr2b	0.480771	1.23097	0.390563	-1.35637	Down
ENSMUSG00000029253	Cenpc1	2.38474	0.688417	3.46409	1.79248	Up
ENSMUSG00000029263	Pigg	0.315552	1.73175	0.182216	-2.45628	Down
ENSMUSG00000029265	Dr1	0.259315	1.44141	0.179904	-2.4747	Down
ENSMUSG00000029270	Dipk1a	2.20957	0.721784	3.06126	1.61413	Up
ENSMUSG00000029276	Glmn	0.406085	0.822823	0.493527	-1.0188	Down
ENSMUSG00000029283	Cdc7	0.633302	1.27062	0.49842	-1.00457	Down
ENSMUSG00000029290	Zfp326	1.54826	0.7335	2.11078	1.07778	Up
ENSMUSG00000029304	Spp1	0.542673	0.123956	4.37794	2.13025	Up
ENSMUSG00000029313	Aff1	0.514321	1.06381	0.483469	-1.04851	Down
ENSMUSG00000029314	Gpat3	1.38315	0.626479	2.20781	1.14262	Up
ENSMUSG00000029319	Coq2	0.412907	1.20649	0.342237	-1.54693	Down
ENSMUSG00000029330	Cds1	3.27784	1.18932	2.75607	1.46261	Up
ENSMUSG00000029346	Srrd	0.401114	1.41822	0.282829	-1.822	Down
ENSMUSG00000029366	Dck	0.383782	1.35286	0.283681	-1.81766	Down
ENSMUSG00000029371	Cxcl5	0	3.38027	0.295834	-1.75714	Down
ENSMUSG00000029372	Ppbp	0.422925	0.854686	0.494831	-1.01499	Down
ENSMUSG00000029379	Cxcl3	2.70538	0	2.70538	1.43583	Up
ENSMUSG00000029381	Shroom3	0.59282	0.100156	5.91895	2.56534	Up
ENSMUSG00000029392	Rilpl1	0.338805	1.32912	0.254909	-1.97195	Down
ENSMUSG00000029402	Snrnp35	0.500729	2.15052	0.232841	-2.10258	Down
ENSMUSG00000029414	Kntc1	0.200942	1.0602	0.189532	-2.39948	Down
ENSMUSG00000029422	Rsrc2	0.583134	0.284791	2.04758	1.03392	Up
ENSMUSG00000029427	Zcchc8	0.611422	1.27158	0.480836	-1.05638	Down
ENSMUSG00000029428	Stx2	0.665039	1.74538	0.381029	-1.39203	Down
ENSMUSG00000029431	B3gnt4	0	9.33333	0.107143	-3.22239	Down
ENSMUSG00000029434	Vps33a	0.659173	1.40141	0.470364	-1.08815	Down
ENSMUSG00000029438	Bcl7a	0.412899	1.54471	0.267299	-1.90348	Down
ENSMUSG00000029440	Psmd9	0.465194	1.19769	0.38841	-1.36435	Down
ENSMUSG00000029445	Hpd	3.11293	0.719418	4.32702	2.11337	Up
ENSMUSG00000029446	Psph	0.343402	2.48223	0.138344	-2.85367	Down
ENSMUSG00000029463	Fam216a	6.0248	0.872593	6.90448	2.78753	Up
ENSMUSG00000029464	Gpn3	0.267956	1.10586	0.242306	-2.0451	Down
ENSMUSG00000029468	P2rx7	0	3.27887	0.304983	-1.7132	Down
ENSMUSG00000029470	P2rx4	0.544415	1.15138	0.472836	-1.08059	Down
ENSMUSG00000029478	Ncor2	0.483637	0.979373	0.493823	-1.01793	Down
ENSMUSG00000029480	Dhx37	0.399819	1.24749	0.320499	-1.64161	Down
ENSMUSG00000029499	Pxmp2	0.385781	0.790334	0.488124	-1.03468	Down
ENSMUSG00000029502	Golga3	0.725567	1.89204	0.383485	-1.38276	Down
ENSMUSG00000029534	St7	0.31155	0.871429	0.357516	-1.48392	Down
ENSMUSG00000029545	Acads	0.569816	1.22263	0.46606	-1.10141	Down
ENSMUSG00000029553	Tfec	0.326318	1.00498	0.324699	-1.62283	Down
ENSMUSG00000029557	Mrm2	0.370008	0.947577	0.390478	-1.35669	Down
ENSMUSG00000029592	Usp30	0.292445	1.18045	0.24774	-2.0131	Down
ENSMUSG00000029596	Sdsl	0	2.35657	0.424346	-1.23669	Down
ENSMUSG00000029605	Oas1b	0	2.36482	0.422866	-1.24173	Down
ENSMUSG00000029623	Pdap1	0.649779	1.50799	0.430892	-1.2146	Down
ENSMUSG00000029625	Cpsf4	0.728439	1.55141	0.469534	-1.0907	Down
ENSMUSG00000029634	Rnf6	2.9073	0.700265	4.15171	2.05371	Up
ENSMUSG00000029640	Usp12	0.798169	1.82947	0.436285	-1.19666	Down
ENSMUSG00000029649	Pomp	0.597275	1.51219	0.394973	-1.34017	Down
ENSMUSG00000029650	Slc46a3	0.52203	1.40165	0.37244	-1.42492	Down
ENSMUSG00000029651	Mtus2	0.246708	0.0600861	4.1059	2.0377	Up
ENSMUSG00000029655	N4bp2l2	1.37242	0.353455	3.88286	1.95712	Up
ENSMUSG00000029656	C8b	0	6.31662	0.158313	-2.65915	Down
ENSMUSG00000029673	Auts2	0.196545	0.507631	0.387181	-1.36892	Down
ENSMUSG00000029675	Eln	5.09453	0	5.09453	2.34895	Up
ENSMUSG00000029686	Cul1	0.396385	0.918723	0.431452	-1.21273	Down
ENSMUSG00000029707	Fscn3	0	4.32692	0.231111	-2.11334	Down
ENSMUSG00000029710	Ephb4	1.26714	0.477944	2.65123	1.40666	Up
ENSMUSG00000029711	Epo	4.59453	0	4.59453	2.19992	Up
ENSMUSG00000029715	Pop7	0.353928	1.32224	0.267674	-1.90145	Down
ENSMUSG00000029720	Gm20605	0.441697	5.60784	0.0787641	-3.66632	Down
ENSMUSG00000029729	Zkscan1	0.235571	1.16957	0.201417	-2.31174	Down
ENSMUSG00000029762	Akr1b8	0.862755	0.0904593	9.53749	3.25361	Up
ENSMUSG00000029767	Calu	0.882537	10.519	0.0838992	-3.5752	Down
ENSMUSG00000029772	Ahcyl2	0.268492	1.33079	0.201754	-2.30933	Down
ENSMUSG00000029790	Cep41	0.368364	1.40074	0.262979	-1.92698	Down
ENSMUSG00000029815	Malsu1	1.87577	0.748122	2.50731	1.32614	Up
ENSMUSG00000029816	Gpnmb	0.946471	0.304955	3.10364	1.63396	Up
ENSMUSG00000029821	Gsdme	0.436118	1.33607	0.326419	-1.6152	Down
ENSMUSG00000029826	Zc3hav1	0.780276	3.10074	0.251642	-1.99056	Down
ENSMUSG00000029869	Ephb6	0.626168	8.0813	0.0774836	-3.68997	Down
ENSMUSG00000029910	Mad2l1	2.66774	0.927774	2.87542	1.52377	Up
ENSMUSG00000029915	Clec5a	0.343229	0.90303	0.380086	-1.3956	Down
ENSMUSG00000029916	Agk	0.436707	2.70291	0.161569	-2.62978	Down
ENSMUSG00000029922	Mkrn1	0.931429	1.90452	0.489063	-1.03191	Down
ENSMUSG00000029924	Slc37a3	1.92241	0.381357	5.04099	2.33371	Up
ENSMUSG00000029998	Pcyox1	0.596811	1.37966	0.432577	-1.20897	Down
ENSMUSG00000030000	Add2	0.741782	1.65604	0.447924	-1.15867	Down
ENSMUSG00000030016	Zfp638	0.130843	0.77866	0.168036	-2.57315	Down
ENSMUSG00000030029	Lrig1	0.231795	0.928333	0.249689	-2.00179	Down
ENSMUSG00000030031	Kbtbd8	0.203438	1.1013	0.184725	-2.43655	Down
ENSMUSG00000030035	Wbp1	0.346869	0.933571	0.371551	-1.42837	Down
ENSMUSG00000030036	Mogs	0.695679	1.52151	0.45723	-1.12901	Down
ENSMUSG00000030041	M1ap	0.195503	1.82962	0.106855	-3.22628	Down
ENSMUSG00000030045	Mrpl19	0.206493	0.863303	0.23919	-2.06377	Down
ENSMUSG00000030055	Rab43	0	80.5876	0.0124089	-6.33249	Down
ENSMUSG00000030074	Gxylt2	0.775365	0.0112135	69.1458	6.11157	Up
ENSMUSG00000030075	Cntn3	0.131533	2.65781	0.0494891	-4.33674	Down
ENSMUSG00000030079	Ruvbl1	0.686185	1.44402	0.47519	-1.07342	Down
ENSMUSG00000030083	Abtb1	0.094586	1.16823	0.0809649	-3.62656	Down
ENSMUSG00000030086	Chchd6	0.35887	0.820737	0.437253	-1.19346	Down
ENSMUSG00000030093	Wnt7a	0.505788	0.0902407	5.60488	2.48668	Up
ENSMUSG00000030103	Bhlhe40	0.101624	0.0181841	5.58863	2.48249	Up
ENSMUSG00000030108	Slc6a13	0.590715	1.69088	0.349353	-1.51724	Down
ENSMUSG00000030111	A2m	9.38019	0.927285	10.1158	3.33853	Up
ENSMUSG00000030123	Plxnd1	0.199817	0.92186	0.216754	-2.20587	Down
ENSMUSG00000030142	Clec4e	0.763818	1.67927	0.454852	-1.13653	Down
ENSMUSG00000030145	Zfp248	0	2.44109	0.409652	-1.28753	Down
ENSMUSG00000030148	Clec4a2	2.27745	0.454643	5.00931	2.32461	Up
ENSMUSG00000030159	Clec1b	0.676743	1.46722	0.461241	-1.11641	Down
ENSMUSG00000030162	Olr1	0	4.30736	0.232161	-2.1068	Down
ENSMUSG00000030168	Adipor2	0.60307	1.83402	0.328824	-1.60461	Down
ENSMUSG00000030180	Kdm5a	1.23685	0.346472	3.56985	1.83586	Up
ENSMUSG00000030187	Klra2	3.53442	0.219798	16.0803	4.00723	Up
ENSMUSG00000030208	Emp1	1.93699	0.707381	2.73826	1.45326	Up
ENSMUSG00000030213	Atf7ip	0.955585	2.086	0.458095	-1.12628	Down
ENSMUSG00000030218	Mgp	1.80954	0.431489	4.19372	2.06823	Up
ENSMUSG00000030246	Ldhb	0.494854	0.233508	2.11922	1.08353	Up
ENSMUSG00000030256	Bhlhe41	0.815608	0.171572	4.75373	2.24906	Up
ENSMUSG00000030257	Srgap3	2.32413	1.02442	2.26873	1.18188	Up
ENSMUSG00000030259	Rassf8	2.65818	0.933821	2.84656	1.50922	Up
ENSMUSG00000030291	Med21	0.215467	0.441204	0.488361	-1.03398	Down
ENSMUSG00000030309	Caprin2	0.205071	0.569389	0.360161	-1.47329	Down
ENSMUSG00000030313	Dennd5b	0.49792	0.233175	2.13539	1.0945	Up
ENSMUSG00000030316	Tamm41	0.348414	0.871442	0.399814	-1.3226	Down
ENSMUSG00000030319	Cand2	0.658744	1.99944	0.329463	-1.60181	Down
ENSMUSG00000030330	Ing4	0.0653727	2.69736	0.0242358	-5.36672	Down
ENSMUSG00000030359	Pzp	2.84893	1.13693	2.50581	1.32528	Up
ENSMUSG00000030386	Zfp606	0.167908	0.698311	0.240449	-2.0562	Down
ENSMUSG00000030401	Rtn2	0.373011	2.30862	0.161573	-2.62974	Down
ENSMUSG00000030451	Herc2	2.89147	1.16174	2.4889	1.31551	Up
ENSMUSG00000030452	Nipa2	0.535016	1.47955	0.361608	-1.4675	Down
ENSMUSG00000030465	Psd3	0.649348	1.30874	0.496163	-1.01111	Down
ENSMUSG00000030468	Siglecg	1.89636	0.105918	17.904	4.16221	Up
ENSMUSG00000030469	Zfp719	0.129226	0.675416	0.191328	-2.38588	Down
ENSMUSG00000030471	Zdhhc13	0.220609	0.716831	0.307755	-1.70014	Down
ENSMUSG00000030494	Rhpn2	1.18643	0.535673	2.21483	1.1472	Up
ENSMUSG00000030509	Asb7	0.116784	1.68947	0.0691242	-3.85466	Down
ENSMUSG00000030516	Tjp1	1.45112	0.703578	2.06248	1.04438	Up
ENSMUSG00000030522	Mtmr10	0.272362	0.857108	0.317769	-1.65395	Down
ENSMUSG00000030528	Blm	0.409662	1.23287	0.332283	-1.58952	Down
ENSMUSG00000030533	Unc45a	2.34338	1.00811	2.32453	1.21694	Up
ENSMUSG00000030534	Vps33b	1.89694	0.935925	2.02681	1.01921	Up
ENSMUSG00000030539	Sema4b	0.53417	1.18167	0.452046	-1.14546	Down
ENSMUSG00000030545	Pex11a	4.13961	1.36642	3.02954	1.5991	Up
ENSMUSG00000030551	Nr2f2	1.95958	0.485451	4.03662	2.01315	Up
ENSMUSG00000030556	Lrrc28	0.297284	1.04452	0.284615	-1.81292	Down
ENSMUSG00000030559	Rab38	0.178011	0.687877	0.258783	-1.95018	Down
ENSMUSG00000030560	Ctsc	0.300774	0.96165	0.312769	-1.67683	Down
ENSMUSG00000030587	2200002D01Rik	0.600643	0.286297	2.09797	1.069	Up
ENSMUSG00000030600	Lrfn1	0	3.09481	0.323122	-1.62985	Down
ENSMUSG00000030604	Zfp626	0.41928	0.943826	0.444235	-1.17061	Down
ENSMUSG00000030609	Aen	0.515079	1.49577	0.344357	-1.53802	Down
ENSMUSG00000030611	Mrps11	0.507572	1.08424	0.468135	-1.095	Down
ENSMUSG00000030614	Tmem126b	0.374404	0.763123	0.490621	-1.02732	Down
ENSMUSG00000030616	Sytl2	1.93105	0.0351439	54.9469	5.77997	Up
ENSMUSG00000030629	Zfand6	0.225958	0.505921	0.446627	-1.16286	Down
ENSMUSG00000030643	Rab30	0.324691	1.63815	0.198206	-2.33493	Down
ENSMUSG00000030657	Xylt1	0.210859	1.89825	0.111081	-3.17032	Down
ENSMUSG00000030663	1110004F10Rik	0.646063	1.30772	0.494038	-1.0173	Down
ENSMUSG00000030664	Sox6os	0	4.46228	0.224101	-2.15778	Down
ENSMUSG00000030689	Ino80e	0.291824	0.971693	0.300325	-1.7354	Down
ENSMUSG00000030691	Fchsd2	4.23881	1.19113	3.55864	1.83133	Up
ENSMUSG00000030707	Coro1a	0.634878	1.55563	0.408117	-1.29295	Down
ENSMUSG00000030708	Dnajb13	0	5.45005	0.183485	-2.44627	Down
ENSMUSG00000030718	Ppme1	1.4244	4.86251	0.292935	-1.77135	Down
ENSMUSG00000030720	Cln3	2.82725	0.779835	3.62544	1.85816	Up
ENSMUSG00000030722	Nfatc2ip	0.349343	1.4545	0.240181	-2.05781	Down
ENSMUSG00000030727	Rabep2	0	2.02469	0.493902	-1.0177	Down
ENSMUSG00000030729	Pgm2l1	0.718764	1.81467	0.396085	-1.33612	Down
ENSMUSG00000030745	Il21r	0.403846	1.53068	0.263835	-1.92229	Down
ENSMUSG00000030747	Dgat2	0.77585	6.58372	0.117844	-3.08505	Down
ENSMUSG00000030753	Thap12	0.62552	1.34637	0.464597	-1.10595	Down
ENSMUSG00000030759	Far1	0.339712	1.19604	0.284031	-1.81588	Down
ENSMUSG00000030760	Acer3	0.315565	0.75805	0.416286	-1.26435	Down
ENSMUSG00000030761	Myo7a	0.556293	1.65686	0.335751	-1.57454	Down
ENSMUSG00000030762	Aqp8	4.65908	1.147	4.06196	2.02217	Up
ENSMUSG00000030766	Arhgap17	2.48994	1.08318	2.29873	1.20084	Up
ENSMUSG00000030768	Disp1	1.64292	0.672275	2.44382	1.28914	Up
ENSMUSG00000030770	Parva	2.14485	0.116454	18.418	4.20304	Up
ENSMUSG00000030772	Dkk3	0.486945	1.69933	0.28655	-1.80314	Down
ENSMUSG00000030780	Rusf1	0.309876	1.01894	0.304115	-1.71731	Down
ENSMUSG00000030781	Slc5a2	0	5.52568	0.180973	-2.46615	Down
ENSMUSG00000030782	Tgfb1i1	0.293973	1.00682	0.291982	-1.77605	Down
ENSMUSG00000030786	Itgam	3.72836	1.17565	3.17131	1.66508	Up
ENSMUSG00000030787	Lyve1	1.75953	3.73219	0.471446	-1.08483	Down
ENSMUSG00000030796	Tead2	2.72543	0.456303	5.97285	2.57842	Up
ENSMUSG00000030798	Cd37	0.857119	2.37949	0.360212	-1.47308	Down
ENSMUSG00000030802	Bckdk	0.226437	0.661028	0.342552	-1.5456	Down
ENSMUSG00000030824	Nucb1	0.876821	1.99948	0.438524	-1.18927	Down
ENSMUSG00000030825	Hsd17b14	0	2.6927	0.371374	-1.42906	Down
ENSMUSG00000030842	Lamtor1	0.0488683	0.753128	0.0648872	-3.94592	Down
ENSMUSG00000030846	Tial1	1.55888	0.739872	2.10695	1.07516	Up
ENSMUSG00000030849	Fgfr2	0.126619	0.265991	0.476028	-1.07088	Down
ENSMUSG00000030850	Ate1	0.247015	0.95596	0.258395	-1.95235	Down
ENSMUSG00000030852	Tacc2	0.930327	0.277923	3.34743	1.74305	Up
ENSMUSG00000030861	Acadsb	0.759192	2.02489	0.37493	-1.41531	Down
ENSMUSG00000030868	Dctn5	0.699143	1.60091	0.436718	-1.19523	Down
ENSMUSG00000030870	Ubfd1	0.956279	2.19515	0.435632	-1.19882	Down
ENSMUSG00000030876	Mettl9	0.497946	1.0686	0.465978	-1.10167	Down
ENSMUSG00000030881	Arfip2	0.908225	2.29263	0.39615	-1.33588	Down
ENSMUSG00000030894	Tpp1	0.216053	0.637196	0.339068	-1.56035	Down
ENSMUSG00000030909	Anks4b	0.44398	1.40759	0.315418	-1.66466	Down
ENSMUSG00000030930	Chst15	0.262279	1.92583	0.13619	-2.8763	Down
ENSMUSG00000030956	Fam53b	0.763757	1.90741	0.400416	-1.32043	Down
ENSMUSG00000030978	Rrm1	0.533652	1.21529	0.439115	-1.18733	Down
ENSMUSG00000030979	Uros	0.591561	1.34453	0.439975	-1.18451	Down
ENSMUSG00000030982	Vps35l	0.651715	1.33555	0.487975	-1.03512	Down
ENSMUSG00000030987	Stim1	0.918515	2.61308	0.351507	-1.50837	Down
ENSMUSG00000030990	Pgap2	2.51983	1.19549	2.10778	1.07572	Up
ENSMUSG00000031007	Atp6ap2	0.456683	1.05201	0.434107	-1.20388	Down
ENSMUSG00000031010	Usp9x	0.638335	1.56942	0.406732	-1.29785	Down
ENSMUSG00000031012	Cask	0.406599	0.88766	0.458057	-1.1264	Down
ENSMUSG00000031024	Dennd2b	0.65934	2.00085	0.329531	-1.60152	Down
ENSMUSG00000031075	Ano1	0.0439846	0.380475	0.115604	-3.11273	Down
ENSMUSG00000031077	Fadd	0.771452	1.77377	0.434921	-1.20117	Down
ENSMUSG00000031090	Nadsyn1	0.249254	0.87122	0.286098	-1.80542	Down
ENSMUSG00000031093	Dock11	0.290866	1.02886	0.282706	-1.82262	Down
ENSMUSG00000031105	Slc25a14	0.555832	1.38052	0.402624	-1.31249	Down
ENSMUSG00000031112	Stk26	0.374878	0.933187	0.401718	-1.31575	Down
ENSMUSG00000031129	Slc9a9	3.13031	0.776698	4.03028	2.01088	Up
ENSMUSG00000031133	Arhgef6	4.49233	1.56165	2.87665	1.52439	Up
ENSMUSG00000031134	Rbmx	0.480783	1.20389	0.399358	-1.32424	Down
ENSMUSG00000031143	Ccdc22	0.41725	0.929829	0.448738	-1.15605	Down
ENSMUSG00000031144	Syp	0.267969	1.66392	0.161047	-2.63444	Down
ENSMUSG00000031149	Praf2	0.122643	1.03262	0.118769	-3.07377	Down
ENSMUSG00000031150	Ccdc120	19.9912	0.658746	30.3473	4.9235	Up
ENSMUSG00000031153	Gripap1	2.76807	0.93109	2.97294	1.57189	Up
ENSMUSG00000031165	Was	0.17455	1.71726	0.101645	-3.29839	Down
ENSMUSG00000031167	Rbm3	0.632891	1.3989	0.452419	-1.14427	Down
ENSMUSG00000031171	Ftsj1	0.368102	1.07137	0.343581	-1.54128	Down
ENSMUSG00000031176	Dynlt3	0.270517	1.01641	0.266149	-1.90969	Down
ENSMUSG00000031197	Vbp1	0.449005	1.22645	0.3661	-1.44969	Down
ENSMUSG00000031216	Stard8	1.05657	0.473185	2.23288	1.1589	Up
ENSMUSG00000031232	Magt1	0.31165	1.31314	0.237333	-2.07502	Down
ENSMUSG00000031256	Cstf2	0.423091	1.24789	0.339045	-1.56045	Down
ENSMUSG00000031264	Btk	0.626275	1.54643	0.404981	-1.30407	Down
ENSMUSG00000031278	Acsl4	0.547308	1.19856	0.456636	-1.13088	Down
ENSMUSG00000031303	Map3k15	0	6.70029	0.149247	-2.74422	Down
ENSMUSG00000031357	Syap1	0.349032	0.906418	0.385067	-1.37682	Down
ENSMUSG00000031362	Xlr4c	0	2.53057	0.395167	-1.33946	Down
ENSMUSG00000031370	Zrsr2	1.56087	0.717079	2.17671	1.12215	Up
ENSMUSG00000031379	Pir	0.386068	1.32465	0.29145	-1.77868	Down
ENSMUSG00000031381	Piga	0.490477	0.111026	4.41767	2.14329	Up
ENSMUSG00000031393	Mecp2	0.25045	0.89772	0.278984	-1.84174	Down
ENSMUSG00000031398	Plxna3	0.219828	1.19891	0.183357	-2.44728	Down
ENSMUSG00000031400	G6pdx	0.937899	2.40364	0.390199	-1.35772	Down
ENSMUSG00000031403	Dkc1	0.0313858	0.609891	0.0514614	-4.28036	Down
ENSMUSG00000031425	Plp1	2.55181	0.280077	9.11109	3.18762	Up
ENSMUSG00000031431	Tsc22d3	0.438606	1.00155	0.437926	-1.19124	Down
ENSMUSG00000031433	Rbm41	0	3.75631	0.266219	-1.90932	Down
ENSMUSG00000031445	Proz	2.96284	1.13072	2.6203	1.38973	Up
ENSMUSG00000031446	Cul4a	0.7212	1.62651	0.443403	-1.17331	Down
ENSMUSG00000031482	Slc25a15	0.731311	1.77406	0.412224	-1.2785	Down
ENSMUSG00000031483	Erlin2	0.353697	1.5324	0.230813	-2.1152	Down
ENSMUSG00000031485	Plpbp	0.456075	0.923499	0.493855	-1.01784	Down
ENSMUSG00000031490	Eif4ebp1	0.399333	1.49421	0.267253	-1.90372	Down
ENSMUSG00000031502	Col4a1	0.92819	0.209844	4.42323	2.1451	Up
ENSMUSG00000031503	Col4a2	2.94382	0.656452	4.48444	2.16493	Up
ENSMUSG00000031504	Rab20	1.25795	0.421801	2.98233	1.57644	Up
ENSMUSG00000031506	Ptpn7	0.510426	0.0608739	8.38498	3.06781	Up
ENSMUSG00000031511	Arhgef7	0.78623	1.68392	0.466906	-1.0988	Down
ENSMUSG00000031521	Aga	0.277453	0.606857	0.457196	-1.12911	Down
ENSMUSG00000031532	Saraf	0.877898	1.88698	0.46524	-1.10395	Down
ENSMUSG00000031537	Ikbkb	0.175179	1.00893	0.173628	-2.52593	Down
ENSMUSG00000031538	Plat	0.285126	0.0970214	2.93879	1.55522	Up
ENSMUSG00000031556	Tm2d2	0.365839	1.18999	0.307431	-1.70167	Down
ENSMUSG00000031562	Dctd	0.294548	1.24308	0.236949	-2.07735	Down
ENSMUSG00000031568	Rwdd4a	0.645829	1.32968	0.485704	-1.04185	Down
ENSMUSG00000031570	Plpp5	0.270947	0.642506	0.421703	-1.2457	Down
ENSMUSG00000031574	Star	6.50366	3.02883	2.14725	1.10249	Up
ENSMUSG00000031585	Gtf2e2	0.294492	0.91255	0.322714	-1.63167	Down
ENSMUSG00000031626	Sorbs2	0.731357	0.195095	3.74872	1.9064	Up
ENSMUSG00000031627	Irf2	5.37191	1.7495	3.07053	1.61849	Up
ENSMUSG00000031639	Tlr3	0.932452	2.30061	0.405306	-1.30292	Down
ENSMUSG00000031644	Nek1	0.982836	1.99697	0.492164	-1.02279	Down
ENSMUSG00000031645	F11	0	2.90007	0.344819	-1.53609	Down
ENSMUSG00000031657	Heatr3	0.272318	1.14756	0.237301	-2.07521	Down
ENSMUSG00000031661	Nkd1	0.87571	0.308619	2.83751	1.50462	Up
ENSMUSG00000031666	Rbl2	7.98636	1.17475	6.79833	2.76518	Up
ENSMUSG00000031668	Eif2ak3	0.281733	0.7477	0.376799	-1.40813	Down
ENSMUSG00000031684	Slc10a7	0.548122	1.45882	0.375729	-1.41223	Down
ENSMUSG00000031697	Orc6	1.45521	0.635043	2.29151	1.1963	Up
ENSMUSG00000031700	Gpt2	1.03229	2.5265	0.408585	-1.29129	Down
ENSMUSG00000031701	Dnaja2	0.465232	1.07827	0.431462	-1.2127	Down
ENSMUSG00000031703	Itfg1	0.291934	0.91583	0.318764	-1.64944	Down
ENSMUSG00000031714	Gab1	0.290361	1.23058	0.235955	-2.08342	Down
ENSMUSG00000031723	Txnl4b	0.591899	1.51359	0.391056	-1.35455	Down
ENSMUSG00000031729	Ist1	0.256164	1.35495	0.189058	-2.4031	Down
ENSMUSG00000031751	Amfr	0.788651	2.00766	0.39282	-1.34806	Down
ENSMUSG00000031755	Bbs2	2.34295	0.845781	2.77016	1.46997	Up
ENSMUSG00000031756	Cenpn	0.374204	0.921214	0.406207	-1.29971	Down
ENSMUSG00000031758	Cdyl2	0	2.68492	0.37245	-1.42488	Down
ENSMUSG00000031760	Mt3	0.733977	1.52363	0.48173	-1.0537	Down
ENSMUSG00000031766	Slc12a3	4.98479	0.122667	40.6367	5.34471	Up
ENSMUSG00000031767	Nudt7	0.269899	1.06151	0.25426	-1.97562	Down
ENSMUSG00000031776	Arl2bp	0.467633	0.989872	0.472417	-1.08187	Down
ENSMUSG00000031780	Ccl17	2.90217	0	2.90217	1.53713	Up
ENSMUSG00000031785	Adgrg1	0.65803	1.52434	0.431681	-1.21196	Down
ENSMUSG00000031790	Mmp15	1.33492	0.0968135	13.7885	3.7854	Up
ENSMUSG00000031792	Usb1	2.52619	1.06747	2.36653	1.24277	Up
ENSMUSG00000031796	Cfap20	1.12105	0.457879	2.44834	1.29181	Up
ENSMUSG00000031808	Slc27a1	0.315838	1.39185	0.22692	-2.13974	Down
ENSMUSG00000031816	Mthfsd	2.15957	1.06263	2.03229	1.02311	Up
ENSMUSG00000031818	Cox4i1	0.541985	1.16432	0.465495	-1.10316	Down
ENSMUSG00000031823	Zdhhc7	0.70304	1.5918	0.441663	-1.17898	Down
ENSMUSG00000031825	Crispld2	0	2.84287	0.351757	-1.50735	Down
ENSMUSG00000031828	Klhl36	0	2.42898	0.411695	-1.28035	Down
ENSMUSG00000031832	Taf1c	0.929107	2.43692	0.381263	-1.39114	Down
ENSMUSG00000031844	Hsd17b2	1.49737	0.722724	2.07185	1.05092	Up
ENSMUSG00000031845	Bco1	0.162704	2.01732	0.0806537	-3.63212	Down
ENSMUSG00000031847	1700030J22Rik	0	2.46999	0.40486	-1.30451	Down
ENSMUSG00000031864	Ints10	0.417089	0.958477	0.435158	-1.20039	Down
ENSMUSG00000031871	Cdh5	0.248296	1.46644	0.169319	-2.56218	Down
ENSMUSG00000031878	Nae1	0.523907	1.68597	0.310745	-1.6862	Down
ENSMUSG00000031887	Tradd	0.505709	1.6576	0.305086	-1.71271	Down
[truncated: 4,155 more rows]

## Sheet: Supplementary table S4
Table S4. List of differentially expressed proteins by proteomic analysis
Gene_ID	Gene_symbol	Description	cKO2	cKO1	Control1	Control2	cKO_mean	Control_mean	FC	log2FC	pValue	FDR	significance
11433	Acp5	acid phosphatase 5, tartrate resistant	25.8569	22.9402	1.0914	0.6941	24.3986	0.89275	27.3297	4.7724	0.0361925	0.797829	Up
11605	Gla	galactosidase, alpha	1.6486	1.5262	0.5528	0.8002	1.5874	0.6765	2.34649	1.2305	0.0461695	0.797829	Up
11737	Anp32a	acidic (leucine-rich) nuclear phosphoprotein 32 family, member A	11.3224	12.1364	29.4825	31.8657	11.7294	30.6741	0.382388	-1.38689	0.024044	0.797829	Down
12040	Bckdhb	branched chain ketoacid dehydrogenase E1, beta polypeptide	9e-05	9e-05	0.3897	0.4365	9e-05	0.4131	0.000217865	-12.1643	0.0360306	0.797829	Down
12514	Cd68	CD68 antigen	8.3704	9.3197	3.6558	2.9864	8.84505	3.3211	2.66329	1.41321	0.0151917	0.797829	Up
12580	Cdkn2c	cyclin dependent kinase inhibitor 2C	9e-05	9e-05	1.7576	1.6644	9e-05	1.711	5.26e-05	-14.2146	0.0173353	0.797829	Down
12895	Cpt1b	carnitine palmitoyltransferase 1b, muscle	9e-05	0.0355	0.1556	0.1737	0.017795	0.16465	0.108078	-3.20986	0.0376615	0.797829	Down
13043	Cttn	cortactin	2.2683	1.7716	9e-05	0.5169	2.01995	0.258495	7.81427	2.96611	0.039117	0.797829	Up
13070	Cyp11a1	cytochrome P450, family 11, subfamily a, polypeptide 1	0.591	0.4803	0.0417	9e-05	0.53565	0.020895	25.6353	4.68006	0.0430617	0.797829	Up
13191	Dctn1	dynactin 1	1.8581	1.0891	4.5524	3.7725	1.4736	4.16245	0.354022	-1.49809	0.0390815	0.797829	Down
13196	Asap1	ArfGAP with SH3 domain, ankyrin repeat and PH domain1	0.0342	0.0466	0.4391	0.3994	0.0404	0.41925	0.0963626	-3.37538	0.020917	0.797829	Down
13861	Epx	eosinophil peroxidase	383.482	314.374	754.077	772.204	348.928	763.14	0.457226	-1.12902	0.0404172	0.797829	Down
14263	Fmo5	flavin containing monooxygenase 5	0.0896	0.0986	0.8274	0.8616	0.0941	0.8445	0.111427	-3.16583	0.00924434	0.797829	Down
14268	Fn1	fibronectin 1	2.9056	2.394	0.1794	0.5321	2.6498	0.35575	7.44849	2.89695	0.0245095	0.797829	Up
14319	Fth1	ferritin heavy polypeptide 1	13.9477	15.5134	3.7719	6.1159	14.7305	4.9439	2.97954	1.57509	0.0284728	0.797829	Up
14387	Gaa	glucosidase, alpha, acid	0.4613	0.4874	0.1648	0.1753	0.47435	0.17005	2.78947	1.47999	0.012212	0.797829	Up
14772	Grk4	G protein-coupled receptor kinase 4	9e-05	9e-05	0.2202	0.199	9e-05	0.2096	0.000429389	-11.1854	0.0321819	0.797829	Down
14773	Grk5	G protein-coupled receptor kinase 5	9e-05	9e-05	0.1982	0.1791	9e-05	0.18865	0.000477074	-11.0335	0.0322154	0.797829	Down
15015	H2-Q4	histocompatibility 2, Q region locus 4	4.087	3.7841	1.4452	1.5604	3.93555	1.5028	2.61881	1.38891	0.0212559	0.797829	Up
15212	Hexb	hexosaminidase B	22.8211	26.8393	12.8292	9.5226	24.8302	11.1759	2.22176	1.1517	0.0371861	0.797829	Up
16145	Igtp	interferon gamma induced GTPase	6.9819	7.2328	1.2113	0.903	7.10735	1.05715	6.72312	2.74913	0.00134264	0.743644	Up
16188	Il3ra	interleukin 3 receptor, alpha chain	1.4246	1.3067	0.2727	0.1937	1.36565	0.2332	5.85613	2.54995	0.00674619	0.797829	Up
16427	Itih4	inter alpha-trypsin inhibitor, heavy chain 4	0.9403	0.8451	9e-05	9e-05	0.8927	9e-05	9918.89	13.276	0.0339167	0.797829	Up
16551	Kif11	kinesin family member 11	0.2959	0.6203	2.1602	1.9998	0.4581	2.08	0.22024	-2.18285	0.0297715	0.797829	Down
16562	Kif1c	kinesin family member 1C	0.1629	0.1463	9e-05	9e-05	0.1546	9e-05	1717.78	10.7463	0.0341652	0.797829	Up
16647	Kpna2	karyopherin (importin) alpha 2	15.3941	13.4192	3.7603	4.3896	14.4067	4.07495	3.53542	1.82188	0.0421469	0.797829	Up
16728	L1cam	L1 cell adhesion molecule	0.0897	0.1039	0.0526	0.0432	0.0968	0.0479	2.02088	1.01498	0.0396794	0.797829	Up
17059	Klrb1c	killer cell lectin-like receptor subfamily B member 1C	0.0426	0.0391	9e-05	9e-05	0.04085	9e-05	453.889	8.8262	0.027316	0.797829	Up
17101	Lyst	lysosomal trafficking regulator	0.036	0.0321	9e-05	9e-05	0.03405	9e-05	378.333	8.56351	0.0365149	0.797829	Up
17231	Mcpt8	mast cell protease 8	527.569	597.021	93.8455	95.7954	562.295	94.8204	5.9301	2.56806	0.0470435	0.797829	Up
17425	Foxk1	forkhead box K1	9e-05	0.1323	2.8358	3.1969	0.066195	3.01635	0.0219454	-5.50994	0.0216804	0.797829	Down
17749	Polr2k	polymerase (RNA) II (DNA directed) polypeptide K	9e-05	9e-05	2.7659	2.7575	9e-05	2.7617	3.26e-05	-14.9053	0.000968204	0.743644	Down
17850	Mmut	methylmalonyl-Coenzyme A mutase	0.0218	0.0056	1.0079	0.8728	0.0137	0.94035	0.014569	-6.10095	0.0435296	0.797829	Down
17884	Myh4	myosin, heavy polypeptide 4, skeletal muscle	36.1104	42.7011	3.5381	10.3479	39.4057	6.943	5.67561	2.50478	0.0207058	0.797829	Up
17888	Myh6	myosin, heavy polypeptide 6, cardiac muscle, alpha	3.5939	4.5104	0.5331	1.3914	4.05215	0.96225	4.21112	2.0742	0.0392275	0.797829	Up
17901	Myl1	myosin, light polypeptide 1	127.553	129.75	22.1245	36.1282	128.651	29.1263	4.41701	2.14307	0.0401501	0.797829	Up
17939	Naga	N-acetyl galactosaminidase, alpha	11.1522	13.3841	5.4717	3.1181	12.2682	4.2949	2.85645	1.51422	0.0391907	0.797829	Up
18415	Hspa4l	heat shock protein 4 like	0.754	1.0645	2.6336	2.3098	0.90925	2.4717	0.367864	-1.44275	0.0200868	0.797829	Down
18676	Phf2	PHD finger protein 2	9e-05	0.0744	0.4001	0.3545	0.037245	0.3773	0.0987146	-3.34059	0.0265727	0.797829	Down
18807	Pld3	phospholipase D family, member 3	5.4946	5.8569	1.0892	1.5219	5.67575	1.30555	4.3474	2.12015	0.00469945	0.797829	Up
19038	Ppic	peptidylprolyl isomerase C	1.4795	1.8332	0.5161	0.2984	1.65635	0.40725	4.06716	2.02402	0.0403092	0.797829	Up
19039	Lgals3bp	lectin, galactoside-binding, soluble, 3 binding protein	27.6907	31.1972	6.4928	4.4198	29.444	5.4563	5.39632	2.43198	0.0145382	0.797829	Up
19074	Prg2	proteoglycan 2, bone marrow	518.365	666.495	2255.44	2054.78	592.43	2155.11	0.274895	-1.86305	0.00855995	0.797829	Down
19261	Sirpa	signal-regulatory protein alpha	0.2515	0.3021	0.5754	0.5585	0.2768	0.56695	0.488226	-1.03438	0.0364918	0.797829	Down
19650	Rbl1	RB transcriptional corepressor like 1	0.1251	1.0129	14.341	15.2848	0.569	14.8129	0.0384125	-4.70228	0.00210019	0.797829	Down
19777	Uri1	URI1, prefoldin-like chaperone	9e-05	9e-05	0.1036	0.1068	9e-05	0.1052	0.000855513	-10.1909	0.00968997	0.797829	Down
20054	Rps15	ribosomal protein S15	34.838	30.451	8.215	7.3399	32.6445	7.77745	4.19733	2.06947	0.0479675	0.797829	Up
20375	Spi1	spleen focus forming virus (SFFV) proviral integration oncogene	9e-05	9e-05	1.644	1.5777	9e-05	1.61085	5.59e-05	-14.1275	0.0131	0.797829	Down
20617	Snca	synuclein, alpha	22.6514	19.9964	2.5313	9e-05	21.3239	1.2657	16.8476	4.07447	0.00832388	0.797829	Up
21753	Tes	testin LIM domain protein	0.6127	0.5295	1.4251	1.4092	0.5711	1.41715	0.402992	-1.31118	0.0259992	0.797829	Down
21803	Tgfb1	transforming growth factor, beta 1	3.3211	4.0621	0.7985	1.2648	3.6916	1.03165	3.57835	1.83929	0.0385337	0.797829	Up
21826	Thbs2	thrombospondin 2	0.5148	0.6679	0.0123	0.1368	0.59135	0.07455	7.93226	2.98773	0.037655	0.797829	Up
21827	Thbs3	thrombospondin 3	0.4915	0.4601	0.0152	0.0898	0.4758	0.0525	9.06286	3.17997	0.0299242	0.797829	Up
21894	Tln1	talin 1	58.4296	59.3109	26.6444	22.7267	58.8702	24.6855	2.38481	1.25387	0.0286941	0.797829	Up
21955	Tnnt1	troponin T1, skeletal, slow	5.5838	5.4581	9e-05	9e-05	5.52095	9e-05	61343.9	15.9046	0.00724703	0.797829	Up
21957	Tnnt3	troponin T3, skeletal, fast	18.6853	23.2155	9e-05	5.2079	20.9504	2.60399	8.04548	3.00818	0.0350047	0.797829	Up
22003	Tpm1	tropomyosin 1, alpha	80.2286	87.436	32.7222	28.6984	83.8323	30.7103	2.72978	1.44878	0.014103	0.797829	Up
22169	Cmpk2	cytidine monophosphate (UMP-CMP) kinase 2, mitochondrial	16.3334	16.7834	3.9224	3.7231	16.5584	3.82275	4.33154	2.11488	0.00310972	0.797829	Up
22236	Ugt1a2	UDP glucuronosyltransferase 1 family, polypeptide A2	0.0248	0.0325	0.075	0.0675	0.02865	0.07125	0.402105	-1.31435	0.0155776	0.797829	Down
22330	Vcl	vinculin	25.6745	25.202	7.3183	8.0402	25.4383	7.67925	3.3126	1.72796	0.00139197	0.743644	Up
26920	Cntrl	centriolin	9e-05	9e-05	0.0798	0.0695	9e-05	0.07465	0.00120563	-9.696	0.0439028	0.797829	Down
26965	Cul1	cullin 1	2.2277	2.5445	0.9216	0.8256	2.3861	0.8736	2.73134	1.44961	0.0484646	0.797829	Up
27368	Tbl2	transducin (beta)-like 2	1.7764	1.8705	9e-05	0.0837	1.82345	0.041895	43.5243	5.44375	0.00134092	0.743644	Up
27395	Mrpl15	mitochondrial ribosomal protein L15	0.078	0.2331	0.6912	0.5609	0.15555	0.62605	0.248463	-2.0089	0.0458269	0.797829	Down
27398	Mrpl2	mitochondrial ribosomal protein L2	0.0735	0.1486	3.4337	3.4702	0.11105	3.45195	0.0321702	-4.95813	0.00129495	0.743644	Down
29876	Clic4	chloride intracellular channel 4 (mitochondrial)	4.6989	4.9681	1.356	1.3616	4.8335	1.3588	3.55718	1.83074	0.0245887	0.797829	Up
52892	Sco1	SCO1 cytochrome c oxidase assembly protein	9e-05	9e-05	0.9453	1.0942	9e-05	1.01975	8.83e-05	-13.4679	0.0464002	0.797829	Down
54204	Septin1	septin 1	8.1793	8.5534	2.6592	3.3458	8.36635	3.0025	2.78646	1.47843	0.0133957	0.797829	Up
55980	Impa1	inositol (myo)-1(or 4)-monophosphatase 1	17.5941	15.889	9.1396	6.6646	16.7416	7.9021	2.11862	1.08313	0.0362959	0.797829	Up
56392	Shoc2	Shoc2, leucine rich repeat scaffold protein	0.6329	0.6386	0.0417	9e-05	0.63575	0.020895	30.4259	4.92723	0.0192956	0.797829	Up
56398	Chp1	calcineurin-like EF hand protein 1	9e-05	9e-05	1.3161	1.5028	9e-05	1.40945	6.39e-05	-13.9348	0.0421055	0.797829	Down
56441	Naa80	N(alpha)-acetyltransferase 80, NatH catalytic subunit	9e-05	9e-05	0.1115	0.1128	9e-05	0.11215	0.000802497	-10.2832	0.00369265	0.797829	Down
56470	Rgs19	regulator of G-protein signaling 19	0.7933	0.5834	2.1041	2.0492	0.68835	2.07665	0.331471	-1.59304	0.0362114	0.797829	Down
56504	Srpk3	serine/arginine-rich protein specific kinase 3	0.1852	0.209	9e-05	9e-05	0.1971	9e-05	2190	11.0967	0.0384071	0.797829	Up
56612	Pfdn5	prefoldin 5	9.1722	8.5594	3.9354	4.1336	8.8658	4.0345	2.1975	1.13586	0.0255026	0.797829	Up
56749	Dhodh	dihydroorotate dehydrogenase	0.3216	9e-05	1.6318	1.4145	0.160845	1.52315	0.1056	-3.24332	0.0274851	0.797829	Down
59010	Sqor	sulfide quinone oxidoreductase	9.7192	10.9039	4.529	5.3183	10.3116	4.92365	2.09429	1.06646	0.0246748	0.797829	Up
59014	Rrs1	ribosome biogenesis regulator 1	0.1807	0.3204	2.8675	2.751	0.25055	2.80925	0.0891875	-3.48701	0.00149262	0.743644	Down
59027	Nampt	nicotinamide phosphoribosyltransferase	5.1766	5.3306	1.3989	1.4244	5.2536	1.41165	3.7216	1.89592	0.0105665	0.797829	Up
59046	Arpp19	cAMP-regulated phosphoprotein 19	12.8777	12.1122	4.0135	4.6237	12.4949	4.3186	2.89329	1.53271	0.00438333	0.797829	Up
63913	Niban1	niban apoptosis regulator 1	9.9776	10.077	2.3416	2.0853	10.0273	2.21345	4.53017	2.17956	0.00370836	0.797829	Up
66072	Sdhaf2	succinate dehydrogenase complex assembly factor 2	0.081	9e-05	1.8197	1.6166	0.040545	1.71815	0.0235981	-5.40519	0.0194231	0.797829	Down
66092	Ghitm	growth hormone inducible transmembrane protein	0.1261	9e-05	1.2204	1.5039	0.063095	1.36215	0.0463202	-4.43222	0.0377258	0.797829	Down
66231	Thoc7	THO complex 7	9e-05	0.4807	2.9087	2.4754	0.240395	2.69205	0.0892981	-3.48523	0.0174841	0.797829	Down
66234	Msmo1	methylsterol monoxygenase 1	9e-05	9e-05	1.4055	1.3566	9e-05	1.38105	6.52e-05	-13.9055	0.0112702	0.797829	Down
66262	Ing5	inhibitor of growth family, member 5	9e-05	9e-05	0.0567	0.0621	9e-05	0.0594	0.00151515	-9.36632	0.0289612	0.797829	Down
66278	Smim20	small integral membrane protein 20	9e-05	9e-05	1.8325	1.5948	9e-05	1.71365	5.25e-05	-14.2168	0.0440844	0.797829	Down
66492	Zmat2	zinc finger, matrin type 2	9e-05	9e-05	0.4017	0.3634	9e-05	0.38255	0.000235263	-12.0534	0.0318493	0.797829	Down
66497	Cmss1	cms small ribosomal subunit 1	9e-05	0.1194	0.529	0.6301	0.059745	0.57955	0.103089	-3.27804	0.0234135	0.797829	Down
66916	Ndufb7	NADH:ubiquinone oxidoreductase subunit B7	2.1282	3.5412	11.5468	10.3318	2.8347	10.9393	0.25913	-1.94825	0.0138667	0.797829	Down
67068	Dynlrb1	dynein light chain roadblock-type 1	11.0341	9.8177	3.3923	5.1154	10.4259	4.25385	2.45093	1.29333	0.0355628	0.797829	Up
67667	Alkbh8	alkB homolog 8, tRNA methyltransferase	9e-05	9e-05	0.0461	0.0434	9e-05	0.04475	0.00201117	-8.95775	0.0192381	0.797829	Down
67808	Tprgl	transformation related protein 63 regulated like	1.1827	1.2393	9e-05	0.1882	1.211	0.094145	12.8631	3.68517	0.0377063	0.797829	Up
67809	Rmdn3	regulator of microtubule dynamics 3	1.6799	1.5429	0.0792	9e-05	1.6114	0.039645	40.6457	5.34503	0.00661144	0.797829	Up
67921	Ube2f	ubiquitin-conjugating enzyme E2F (putative)	1.4877	1.7043	0.0775	9e-05	1.596	0.038795	41.1393	5.36245	0.0260744	0.797829	Up
68352	Aspdh	aspartate dehydrogenase domain containing	9e-05	9e-05	0.4607	0.4616	9e-05	0.46115	0.000195164	-12.323	0.000621348	0.743644	Down
69257	Elf2	E74-like factor 2	0.0838	0.1283	2.7998	3.1547	0.10605	2.97725	0.0356201	-4.81116	0.0365226	0.797829	Down
69568	Vkorc1l1	vitamin K epoxide reductase complex, subunit 1-like 1	0.9214	0.8823	3.3004	3.6062	0.90185	3.4533	0.261156	-1.93702	0.0352786	0.797829	Down
69684	Aarsd1	alanyl-tRNA synthetase domain containing 1	2.9359	2.4823	1.3691	0.9611	2.7091	1.1651	2.32521	1.21736	0.0377359	0.797829	Up
69834	Rab43	RAB43, member RAS oncogene family	3.2342	4.1979	9.2354	8.667	3.71605	8.9512	0.415145	-1.26831	0.0211141	0.797829	Down
69893	Coa7	cytochrome c oxidase assembly factor 7	0.3646	0.3108	0.0384	0.0764	0.3377	0.0574	5.88328	2.55662	0.0184431	0.797829	Up
69981	Tmem30a	transmembrane protein 30A	4.9228	5.0539	0.7481	0.3255	4.98835	0.5368	9.29275	3.21611	0.0187114	0.797829	Up
70310	Plscr3	phospholipid scramblase 3	9e-05	9e-05	0.4026	0.352	9e-05	0.3773	0.000238537	-12.0335	0.0426351	0.797829	Down
71720	Osbpl3	oxysterol binding protein-like 3	0.1441	0.1518	0.0395	0.0149	0.14795	0.0272	5.43934	2.44343	0.0459917	0.797829	Up
71773	Ugt2b1	UDP glucuronosyltransferase 2 family, polypeptide B1	9e-05	9e-05	2.0185	1.7326	9e-05	1.87555	4.8e-05	-14.347	0.0484303	0.797829	Down
72400	Pinx1	PIN2/TERF1 interacting, telomerase inhibitor 1	9e-05	9e-05	1.0154	0.982	9e-05	0.9987	9.01e-05	-13.4378	0.0106454	0.797829	Down
72691	Calhm2	calcium homeostasis modulator family member 2	9e-05	9e-05	0.1337	0.1191	9e-05	0.1264	0.000712025	-10.4558	0.0367521	0.797829	Down
74081	Cep350	centrosomal protein 350	0.063	0.0517	0.0183	0.0277	0.05735	0.023	2.49348	1.31816	0.0456004	0.797829	Up
74096	Hvcn1	hydrogen voltage-gated channel 1	0.4431	0.3932	9e-05	9e-05	0.41815	9e-05	4646.11	12.1818	0.0379487	0.797829	Up
74145	F13a1	coagulation factor XIII, A1 subunit	0.8139	3.4097	12.2904	13.5946	2.1118	12.9425	0.163168	-2.61557	0.0379981	0.797829	Down
74153	Uba7	ubiquitin-like modifier activating enzyme 7	4.3827	3.9686	0.2419	0.8529	4.17565	0.5474	7.62815	2.93133	0.0153145	0.797829	Up
74325	Cltb	clathrin, light polypeptide (Lcb)	9.7544	10.3954	4.3524	4.6794	10.0749	4.5159	2.23098	1.15768	0.0127352	0.797829	Up
74558	Gvin1	GTPase, very large interferon inducible 1	1.1879	1.3143	0.0492	0.1759	1.2511	0.11255	11.1159	3.47456	0.00612066	0.797829	Up
74732	Stx11	syntaxin 11	2.5894	3.1408	0.2827	0.0377	2.8651	0.1602	17.8845	4.16064	0.0343912	0.797829	Up
74934	Odad2	outer dynein arm docking complex subunit 2	9e-05	9e-05	0.1111	0.1119	9e-05	0.1115	0.000807175	-10.2748	0.00228567	0.797829	Down
75788	Smurf1	SMAD specific E3 ubiquitin protein ligase 1	0.8323	0.7607	0.3011	0.3278	0.7965	0.31445	2.53299	1.34084	0.0271621	0.797829	Up
76580	Mib2	mindbomb E3 ubiquitin protein ligase 2	9e-05	9e-05	0.1145	0.1068	9e-05	0.11065	0.000813376	-10.2638	0.0221599	0.797829	Down
76890	Memo1	mediator of cell motility 1	0.7501	0.5557	1.5722	1.337	0.6529	1.4546	0.448852	-1.15569	0.0369772	0.797829	Down
76952	Nt5c2	5'-nucleotidase, cytosolic II	0.899	0.9626	0.4282	0.4433	0.9308	0.43575	2.13609	1.09497	0.0317209	0.797829	Up
83672	Sytl3	synaptotagmin-like 3	0.0483	0.0521	0.0121	0.0136	0.0502	0.01285	3.90661	1.96592	0.0156648	0.797829	Up
83704	Slc12a9	solute carrier family 12 (potassium/chloride transporters), member 9	9e-05	9e-05	0.891	0.8946	9e-05	0.8928	0.000100806	-13.2761	0.00128363	0.743644	Down
94284	Ugt1a6a	UDP glucuronosyltransferase 1 family, polypeptide A6A	0.0268	0.0351	0.081	0.0729	0.03095	0.07695	0.402209	-1.31398	0.0155485	0.797829	Down
98267	Stk17b	serine/threonine kinase 17b (apoptosis-inducing)	0.1024	0.074	0.5123	0.4439	0.0882	0.4781	0.18448	-2.43846	0.0301763	0.797829	Down
98878	Ehd4	EH-domain containing 4	6.3318	6.9947	2.7742	3.0955	6.66325	2.93485	2.27039	1.18294	0.0257437	0.797829	Up
100019	Mdn1	midasin AAA ATPase 1	0.0287	0.0199	0.0746	0.0801	0.0243	0.07735	0.314156	-1.67044	0.0165237	0.797829	Down
100163	Pafah2	platelet-activating factor acetylhydrolase 2	2.6038	2.9936	1.2403	0.9532	2.7987	1.09675	2.55181	1.35152	0.0244421	0.797829	Up
100710	Pds5b	PDS5 cohesin associated factor B	1.2452	1.2467	2.666	2.7363	1.24595	2.70115	0.461266	-1.11633	0.0153286	0.797829	Down
102098	Arhgef18	rho/rac guanine nucleotide exchange factor (GEF) 18	0.0249	9e-05	0.3449	0.4125	0.012495	0.3787	0.0329945	-4.92163	0.0362506	0.797829	Down
103967	Dnm3	dynamin 3	2.1429	1.9066	0.7059	0.7556	2.02475	0.73075	2.77078	1.47029	0.048959	0.797829	Up
104248	Cabin1	calcineurin binding protein 1	9e-05	9e-05	0.1608	0.1538	9e-05	0.1573	0.000572155	-10.7713	0.0141709	0.797829	Down
104444	Rexo2	RNA exonuclease 2	9e-05	9e-05	0.8157	0.8585	9e-05	0.8371	0.000107514	-13.1832	0.016273	0.797829	Down
108012	Ap1s2	adaptor-related protein complex 1, sigma 2 subunit	10.9969	11.3568	2.2418	2.7985	11.1768	2.52015	4.43499	2.14893	0.00315083	0.797829	Up
108030	Lin7a	lin-7 homolog A, crumbs cell polarity complex component	9e-05	9e-05	0.2772	0.2717	9e-05	0.27445	0.000327929	-11.5743	0.00638083	0.797829	Down
109054	Pfdn4	prefoldin 4	9e-05	9e-05	2.0519	2.3513	9e-05	2.2016	4.09e-05	-14.5783	0.0432228	0.797829	Down
170762	Nup155	nucleoporin 155	1.8906	1.5043	4.9813	4.6591	1.69745	4.8202	0.352153	-1.50572	0.00722729	0.797829	Down
192231	Hexim1	hexamethylene bis-acetamide inducible 1	0.3956	0.1224	3.4759	2.8055	0.259	3.1407	0.0824657	-3.60006	0.0445166	0.797829	Down
192292	Nrbp1	nuclear receptor binding protein 1	0.4198	0.4447	0.2261	0.1976	0.43225	0.21185	2.04036	1.02882	0.00777555	0.797829	Up
207425	Wdr11	WD repeat domain 11	9e-05	9e-05	0.0563	0.049	9e-05	0.05265	0.0017094	-9.19229	0.0441388	0.797829	Down
213773	Tbl3	transducin (beta)-like 3	0.842	0.3423	2.5522	2.1011	0.59215	2.32665	0.254508	-1.97422	0.0364342	0.797829	Down
215280	Wipf1	WAS/WASL interacting protein family, member 1	7.0019	6.1908	2.4826	3.1153	6.59635	2.79895	2.35672	1.23678	0.0208652	0.797829	Up
215476	Prr14l	proline rich 14-like	9e-05	9e-05	0.0327	0.033	9e-05	0.03285	0.00273973	-8.51175	0.00291491	0.797829	Down
216019	Hkdc1	hexokinase domain containing 1	0.6019	0.7025	0.1955	0.2791	0.6522	0.2373	2.74842	1.4586	0.0259687	0.797829	Up
216131	Trappc10	trafficking protein particle complex 10	9e-05	9e-05	0.1534	0.1665	9e-05	0.15995	0.000562676	-10.7954	0.0260699	0.797829	Down
219144	Arl11	ADP-ribosylation factor-like 11	9e-05	9e-05	1.2964	1.1392	9e-05	1.2178	7.39e-05	-13.724	0.0410352	0.797829	Down
223646	Naprt	nicotinate phosphoribosyltransferase	0.9168	0.8448	0.2146	0.0985	0.8808	0.15655	5.62632	2.49219	0.0157788	0.797829	Up
224432	Scaf4	SR-related CTD-associated factor 4	0.5548	0.5006	0.2735	0.2395	0.5277	0.2565	2.05731	1.04076	0.0223945	0.797829	Up
224630	Bnip1	BCL2/adenovirus E1B interacting protein 1	0.0525	0.3571	2.3062	2.7188	0.2048	2.5125	0.0815124	-3.61684	0.0156232	0.797829	Down
226539	Dars2	aspartyl-tRNA synthetase 2 (mitochondrial)	9e-05	0.6325	18.484	21.2622	0.316295	19.8731	0.0159157	-5.9734	0.0361367	0.797829	Down
226849	Ppp2r5a	protein phosphatase 2, regulatory subunit B', alpha	0.4435	0.2293	1.2009	1.4754	0.3364	1.33815	0.251392	-1.99199	0.0328947	0.797829	Down
227693	Zer1	zyg-11 related, cell cycle regulator	9e-05	9e-05	0.014	0.012	9e-05	0.013	0.00692308	-7.17437	0.0492139	0.797829	Down
227753	Gsn	gelsolin	20.9842	22.2303	10.4074	9.3497	21.6073	9.87855	2.18729	1.12914	0.00534951	0.797829	Up
229541	Dennd4b	DENN domain containing 4B	0.0694	0.1032	0.7119	0.7004	0.0863	0.70615	0.122212	-3.03254	0.00865781	0.797829	Down
236899	Pcyt1b	phosphate cytidylyltransferase 1, choline, beta isoform	9e-05	9e-05	1.5735	1.5722	9e-05	1.57285	5.72e-05	-14.0931	0.000263106	0.743644	Down
236900	Pdk3	pyruvate dehydrogenase kinase, isoenzyme 3	0.7678	0.6888	2.2764	2.1799	0.7283	2.22815	0.326863	-1.61324	0.00208641	0.797829	Down
243983	Zdhhc13	zinc finger, DHHC domain containing 13	7.5899	7.4259	1.0384	0.6482	7.5079	0.8433	8.903	3.15429	0.00686078	0.797829	Up
269717	Orai2	ORAI calcium release-activated calcium modulator 2	9e-05	9e-05	0.1033	0.0913	9e-05	0.0973	0.000924974	-10.0783	0.0392437	0.797829	Down
270086	Ogfod1	2-oxoglutarate and iron-dependent oxygenase domain containing 1	9e-05	0.0324	0.5564	0.5654	0.016245	0.5609	0.0289624	-5.10968	0.0118906	0.797829	Down
270198	Pfkfb4	6-phosphofructo-2-kinase/fructose-2,6-biphosphatase 4	0.0268	0.0819	0.2474	0.2793	0.05435	0.26335	0.206379	-2.27663	0.0380388	0.797829	Down
271842	Rpusd2	RNA pseudouridylate synthase domain containing 2	0.2513	0.2042	2.2493	2.2743	0.22775	2.2618	0.100694	-3.31195	0.00103926	0.743644	Down
276846	Pigs	phosphatidylinositol glycan anchor biosynthesis, class S	0.6164	0.7664	2.5246	2.4834	0.6914	2.504	0.276118	-1.85664	0.0176462	0.797829	Down
286940	Flnb	filamin, beta	16.2527	14.1234	7.646	6.2533	15.1881	6.94965	2.18544	1.12792	0.0329617	0.797829	Up
319939	Tns3	tensin 3	0.1591	0.1659	0.0127	0.0147	0.1625	0.0137	11.8613	3.56819	0.00832596	0.797829	Up
320595	Phf8	PHD finger protein 8	0.0301	9e-05	0.6775	0.6372	0.015095	0.65735	0.0229634	-5.44452	0.00227054	0.797829	Down
320714	Trappc11	trafficking protein particle complex 11	0.1391	0.2054	0.5695	0.7015	0.17225	0.6355	0.271046	-1.88339	0.0487818	0.797829	Down
326618	Tpm4	tropomyosin 4	84.6137	96.6625	13.3296	17.5346	90.6381	15.4321	5.87335	2.55418	0.0317436	0.797829	Up
328780	Prss34	protease, serine 34	1994.49	1866.36	731.778	651.076	1930.43	691.427	2.79194	1.48127	0.00741815	0.797829	Up
330474	Zc3h4	zinc finger CCCH-type containing 4	11.4494	10.407	1.3862	0.3802	10.9282	0.8832	12.3734	3.62917	0.00518536	0.797829	Up
338367	Myo1d	myosin ID	0.4318	0.5128	9e-05	0.0246	0.4723	0.012345	38.2584	5.2577	0.0395837	0.797829	Up
360013	Myo18a	myosin XVIIIA	0.3425	0.4412	0.9044	0.816	0.39185	0.8602	0.455534	-1.13437	0.0200568	0.797829	Down
381286	Serpinb3c	serine (or cysteine) peptidase inhibitor, clade B, member 3C	0.5665	0.6372	0.0872	0.1442	0.60185	0.1157	5.20182	2.37902	0.0100082	0.797829	Up
383032	Gm5215	predicted gene 5215	6.0385	7.1942	16.0312	15.805	6.61635	15.9181	0.415649	-1.26656	0.0331264	0.797829	Down
394430	Ugt1a10	UDP glycosyltransferase 1 family, polypeptide A10	0.0258	0.0337	0.0779	0.0701	0.02975	0.074	0.402027	-1.31464	0.0153815	0.797829	Down
394433	Ugt1a5	UDP glucuronosyltransferase 1 family, polypeptide A5	0.0258	0.0337	0.0779	0.0701	0.02975	0.074	0.402027	-1.31464	0.0153815	0.797829	Down
394434	Ugt1a9	UDP glucuronosyltransferase 1 family, polypeptide A9	0.0258	0.0337	0.0779	0.0701	0.02975	0.074	0.402027	-1.31464	0.0153815	0.797829	Down
394435	Ugt1a6b	UDP glucuronosyltransferase 1 family, polypeptide A6B	0.0268	0.0351	0.081	0.0729	0.03095	0.07695	0.402209	-1.31398	0.0155485	0.797829	Down
394436	Ugt1a1	UDP glucuronosyltransferase 1 family, polypeptide A1	0.0279	0.0365	0.0844	0.0759	0.0322	0.08015	0.401747	-1.31564	0.0155347	0.797829	Down
436522	Try10	trypsin 10	4.5286	21.6983	179.039	188.317	13.1135	183.678	0.0713937	-3.80806	0.00939612	0.797829	Down
620986	Gm6195	PREDICTED: replication protein A 14 kDa subunit-like [Mus musculus]	0.6276	0.7423	1.4521	1.6477	0.68495	1.5499	0.441932	-1.1781	0.0294976	0.797829	Down
625801	Gm6625	predicted gene 6625	1.6058	3.1024	8.463	10.1655	2.3541	9.31425	0.252742	-1.98426	0.0265228	0.797829	Down
628847	Gm6921	PREDICTED: 40S ribosomal protein S15-like isoform 1 [Mus musculus]	34.838	30.451	8.215	7.3399	32.6445	7.77745	4.19733	2.06947	0.0479675	0.797829	Up
631323	Gm12250	predicted gene 12250	4.6722	4.5733	0.4237	0.1983	4.62275	0.311	14.8641	3.89376	0.00543152	0.797829	Up
672511	Rnf213	ring finger protein 213	3.2094	3.6431	0.4064	0.5318	3.42625	0.4691	7.30388	2.86866	0.0329368	0.797829	Up
676246	Gm9670	PREDICTED: 60S ribosomal protein L13-like isoform 1 [Mus musculus]	9e-05	9e-05	3.3606	3.2193	9e-05	3.28995	2.74e-05	-15.1578	0.0136694	0.797829	Down
100038882	Isg15	ISG15 ubiquitin-like modifier	20.2156	25.3061	0.123	5.4699	22.7609	2.79645	8.13919	3.02489	0.0326977	0.797829	Up
100042856	Gvin2	GTPase, very large interferon inducible, family member 2	1.1879	1.3143	0.0492	0.1759	1.2511	0.11255	11.1159	3.47456	0.00612066	0.797829	Up
100046223	LOC100046223	PREDICTED: 40S ribosomal protein S15-like [Mus musculus]	34.838	30.451	8.215	7.3399	32.6445	7.77745	4.19733	2.06947	0.0479675	0.797829	Up
100047957	LOC100047957	PREDICTED: casein kinase II subunit alpha-like [Mus musculus]	6.644	6.5709	1.7937	1.7961	6.60745	1.7949	3.68124	1.88019	0.00478884	0.797829	Up
100504173	Gm15466	PREDICTED: prothymosin alpha-like [Mus musculus]	1.6058	3.1024	8.463	10.1655	2.3541	9.31425	0.252742	-1.98426	0.0265228	0.797829	Down
100862456	LOC100862456	PREDICTED: DNA-directed RNA polymerases I, II, and III subunit RPABC4-like [Mus musculus]	9e-05	9e-05	4.1489	4.1362	9e-05	4.14255	2.17e-05	-15.4902	0.000975877	0.743644	Down
17930	Myom2	myomesin 2	1.0625	1.3193	9e-05	0.2441	1.1909	0.122095	9.75388	3.28598	0.0265441	0.797829	Up
59011	Myoz1	myozenin 1	6.389	7.2476	9e-05	9e-05	6.8183	9e-05	75758.9	16.2091	0.0400311	0.797829	Up
67285	Cwc27	CWC27 spliceosome-associated protein	0.8282	1.0208	9e-05	0.1803	0.9245	0.090195	10.25	3.35755	0.0243498	0.797829	Up
72828	Ubash3b	ubiquitin associated and SH3 domain containing, B	3.4103	2.9124	9e-05	0.3036	3.16135	0.151845	20.8196	4.37987	0.0170123	0.797829	Up
74246	Gale	galactose-4-epimerase, UDP	1.6732	1.581	9e-05	0.2184	1.6271	0.109245	14.894	3.89666	0.0227265	0.797829	Up
170644	Ubn1	ubinuclein 1	3.502	4.0366	9e-05	0.8399	3.7693	0.419995	8.97463	3.16585	0.0320955	0.797829	Up
209200	Dtx3l	deltex 3-like, E3 ubiquitin ligase	0.1557	0.1425	9e-05	9e-05	0.1491	9e-05	1656.67	10.6941	0.028179	0.797829	Up
224143	Poglut1	protein O-glucosyltransferase 1	0.6324	0.6732	9e-05	0.0678	0.6528	0.033945	19.2311	4.26537	0.00881036	0.797829	Up
317757	Gimap5	GTPase, IMAP family member 5	0.1119	0.0984	9e-05	9e-05	0.10515	9e-05	1168.33	10.1902	0.040846	0.797829	Up
11450	Adipoq	adiponectin, C1Q and collagen domain containing	0.0686	0.0655	9e-05	9e-05	0.06705	9e-05	745	9.5411	0.0147339	0.797829	Up
11636	Ak1	adenylate kinase 1	1.2419	1.351	9e-05	9e-05	1.29645	9e-05	14405	13.8143	0.0267728	0.797829	Up
12626	Cetn3	centrin 3	0.3356	0.3026	9e-05	9e-05	0.3191	9e-05	3545.56	11.7918	0.0328983	0.797829	Up
12768	Ccr1	chemokine (C-C motif) receptor 1	0.2888	0.2901	9e-05	9e-05	0.28945	9e-05	3216.11	11.6511	0.00143006	0.743644	Up
13120	Cyp4b1	cytochrome P450, family 4, subfamily b, polypeptide 1	0.393	0.3943	9e-05	9e-05	0.39365	9e-05	4373.89	12.0947	0.00105143	0.743644	Up
13849	Ephx1	epoxide hydrolase 1, microsomal	0.2291	0.236	9e-05	9e-05	0.23255	9e-05	2583.89	11.3353	0.00944755	0.797829	Up
16560	Kif1a	kinesin family member 1A	0.1092	0.0971	9e-05	9e-05	0.10315	9e-05	1146.11	10.1625	0.0373291	0.797829	Up
16768	Lag3	lymphocyte-activation gene 3	0.4177	0.3587	9e-05	9e-05	0.3882	9e-05	4313.33	12.0746	0.0482962	0.797829	Up
17057	Klrb1a	killer cell lectin-like receptor subfamily B member 1A	0.05	0.0459	9e-05	9e-05	0.04795	9e-05	532.778	9.05739	0.0272518	0.797829	Up
17528	Mpz	myelin protein zero	3.5897	3.4023	9e-05	9e-05	3.496	9e-05	38844.4	15.2454	0.0170591	0.797829	Up
19663	Rbpms	RNA binding protein gene with multiple splicing	0.2534	0.2351	9e-05	9e-05	0.24425	9e-05	2713.89	11.4061	0.0238464	0.797829	Up
20128	Trim30a	tripartite motif-containing 30A	0.9558	1.0985	9e-05	9e-05	1.02715	9e-05	11412.8	13.4784	0.0441551	0.797829	Up
21952	Tnni1	troponin I, skeletal, slow 1	1.1893	1.033	9e-05	9e-05	1.11115	9e-05	12346.1	13.5918	0.0447051	0.797829	Up
57342	Parva	parvin, alpha	0.3369	0.3154	9e-05	9e-05	0.32615	9e-05	3623.89	11.8233	0.0209814	0.797829	Up
57752	Tacc2	transforming, acidic coiled-coil containing protein 2	0.082	0.0712	9e-05	9e-05	0.0766	9e-05	851.111	9.7332	0.0448576	0.797829	Up
73656	Ms4a6c	membrane-spanning 4-domains, subfamily A, member 6C	4.0757	4.2289	9e-05	9e-05	4.1523	9e-05	46136.7	15.4936	0.011743	0.797829	Up
76816	Sdccag8	serologically defined colon cancer antigen 8	0.1209	0.1231	9e-05	9e-05	0.122	9e-05	1355.56	10.4047	0.0057441	0.797829	Up
78670	Plekhj1	pleckstrin homology domain containing, family J member 1	1.1621	1.2282	9e-05	9e-05	1.19515	9e-05	13279.4	13.6969	0.0176016	0.797829	Up
80782	Klrb1b	killer cell lectin-like receptor subfamily B member 1B	0.0518	0.0475	9e-05	9e-05	0.04965	9e-05	551.667	9.10765	0.0276004	0.797829	Up
83964	Jam3	junction adhesion molecule 3	208.064	178.761	9e-05	9e-05	193.412	9e-05	2.14903e+06	21.0353	0.0481339	0.797829	Up
215114	Hip1	huntingtin interacting protein 1	0.061	0.0617	9e-05	9e-05	0.06135	9e-05	681.667	9.41292	0.00363719	0.797829	Up
223435	Trio	triple functional domain (PTPRF interacting)	0.0557	0.0538	9e-05	9e-05	0.05475	9e-05	608.333	9.24872	0.0110634	0.797829	Up
227800	Rabgap1	RAB GTPase activating protein 1	0.1234	0.1103	9e-05	9e-05	0.11685	9e-05	1298.33	10.3424	0.0356757	0.797829	Up

## Sheet: Supplementary S5
Table S5. List of FPKM values for the p53 pathway in KO, DKO and Control groups
Gene_symbol	Control1_FPKM	Control2_FPKM	Control3_FPKM	KO1_FPKM	KO3_FPKM	KO2_FPKM	DKO1_FPKM	DKO2_FPKM	DKO3_FPKM
Igfbp3	0.06	0.03	0.05	0.71	0.34	1.32	0.05	0.07	0.01
Serpinb5	0	0	0	0.13	0.02	0	0	0	0
Zmat3	0.6	0.78	0.94	6	3.17	11.99	0.75	0.82	0.58
Thbs1	9.03	15.85	6.77	67.57	30.86	70.23	4.07	13.15	19.11
Rprm	0.07	0	0.04	0.44	0.07	0	0	0	0
Perp	4.21	4.54	4.36	30.7	8.36	14.19	5.7	3.83	4.72
Bbc3	1.85	1.98	1.39	8.19	3.35	7.75	1.04	0.9	0.83
Fas	1.76	2.3	1.94	9.46	4.31	6.65	2.81	3.1	2.21
Cdkn2a	0.08	0.08	0.04	0.6	0	0.08	0	0.13	0
Cdkn1a	11.79	13.86	9.66	41.67	13.35	57.25	5.84	4.23	5.43
Tnfrsf10b	0.79	0.76	0.83	2.49	0.93	3.6	1.18	1.01	1.21
Gadd45g	3.44	4.56	2.61	14.94	5.71	7.23	6.99	6.69	4.85
Ccng1	29.82	33.25	33.84	91.76	54.3	107.11	23.54	22.13	25.35
Serpine1	0.13	0.11	0.11	0.3	0.24	0.37	0.32	0.69	0.33
Shisa5	66.12	65.15	76.58	306.12	87.65	79.79	143.19	72.66	57.46
Trp73	0.02	0.03	0	0.03	0.02	0.04	0.05	0	0.02
Bcl2l1	3.92	4.7	3.55	10.61	6.37	8.13	4.82	4.64	4.82
Casp3	49.07	53.61	59.95	124.04	91.21	106.84	120.31	72.35	77.26
Bax	18.64	16.61	18.53	40.06	28.91	35.19	15.64	16.44	14.45
Cd82	16.06	18.51	20.28	46.47	30.32	26.51	20.71	20.6	16
Sfn	4.66	6.29	5.48	12.2	5.64	12.01	5.15	6.94	4.03
Sesn2	4.92	6.89	4.04	10.57	6.25	11.38	3.14	2.27	2.35
Mdm2	17.56	18.07	17.88	35.99	19.29	39.32	20.3	16.57	19.08
Gadd45a	12.59	13.77	10.19	27.08	16.29	20.63	16.82	15.57	14.73
Igf1	0.26	0.19	0.44	0.64	0.27	0.59	0.56	0.31	0.35
Zfp385a	8.99	10.03	11.59	19.48	12.99	18.94	12.04	8.07	10.65
Rchy1	12.23	12.66	13.98	25.88	17.3	21.73	18.72	19.15	15.15
Gtse1	14.09	14.71	13.72	19.19	19.54	29.13	14.6	14.63	11.27
Aifm2	1.46	1.89	1.45	2.28	2	3.37	2.2	2.78	2.36
Sesn3	1.66	1.96	2.6	4.88	1.42	3.41	2.69	2.03	2.6
Ei24	11.73	11.23	11.69	15.66	14.85	23.61	10.93	14.61	13.05
Chek1	15.03	15.03	15.6	4.93	13.05	9.31	13.82	11.8	14.53
Siva1	12.66	11.49	11.16	5.79	11.75	10.29	10.12	10.17	9.58
Ccnd3	15.92	18.34	14.37	27.82	18.44	18.1	15.64	12.01	12.76
Ccnb1	39.91	35.71	40.96	14.78	48.64	26.11	28.22	31.74	33.98
Ccne1	13.38	13.74	15.09	6.63	24.24	8.69	12.25	11.62	8.98
Mdm4	24.1	23.72	24.74	32.67	23.75	35.6	18.71	17.65	19.5
Rrm2	115.03	108.02	106.67	50.98	143.61	72.22	78.85	85.41	87.14
Cdk1	32.33	28.94	31.4	14	30.46	19.93	25.66	22.15	22.35
Ccng2	12.26	11.06	11.75	24.77	10.37	17.04	8.19	7.05	9.35
Apaf1	17.62	17.99	16.87	17.38	16	18.9	10.64	12.64	12.33
Bcl2	21.63	20.84	23.19	16.03	11.42	15.75	12.91	9.7	15.83
Pmaip1	32.48	34.79	26.09	48.36	28.39	37.86	16.42	16.72	21.35
Ccnb2	63.17	58.18	65.05	34.75	63.32	44.15	34.55	33.24	39.19
Ccne2	20.77	25.64	23.47	9.46	25.73	12.77	14.37	11.61	13.46
Ccnd1	27.09	28.92	27.64	14.21	17.51	13.85	13.3	12.52	13.19
Adgrb1	0.21	0.25	0.07	0.07	0.24	0.14	0.04	0.07	0.04
Trp53	47.31	48.71	46.56	31.03	44.26	39.2	6.26	5.59	7.12
Pidd1	6.41	5.4	5.99	7.3	6.59	11.43	5.93	5.53	5.39
